# Supplementary material for: Genome-wide Identification of IRF1 Binding Sites Reveals Extensive Occupancy at Cell Death Associated Genes
Source: J Carcinog Mutagen. Author manuscript; Available in PMC 2015 Apr 16. (PMC4398980; doi:10.4172/2157-2518.S6-009)
Supplement: Supplementary Table 1 [file NIHMS62608-supplement-Supplementary_Table_1.xlsx]

## Sheet: outfile_out_mergeddirect5Kandpr
Mock	IFN-gamma counts	Control counts	feature_ID	chromosome	min_pos	max_pos	gene_ID	gene_name	strand	start_position	TSS_distance		other_genes				gene_ID	other_genes	strand	start_position	TSS_distance		other_genes
no antibody	IRF antibody	IRF1 antibody	feature_ID	chromosome	min_pos	max_pos	gene_ID	gene_name	strand	start_position	TSS_distance		other_genes				gene_ID	other_genes	strand	start_position	TSS_distance		other_genes
0	2850	5586	region_0	chr1	557391	557493	no_match										no_match
0	0	304	region_1	chr1	815061	815113	no_match										no_match
0	3041	0	region_2	chr1	938545	938828	NM_005101	ISG15	+	938709	-23	NM_198576	AGRN	+	945365	-6679	no_match
0	1114	0	region_3	chr1	2486339	2486540	NM_003820	TNFRSF14	-	2486613	174	NR_037844	LOC100133445	+	2485967	472	NM_003820	TNFRSF14	-	2486613	174	NR_037844	LOC100133445	+	2485967	472
0	415	0	region_4	chr1	3797730	3797787	NM_207356	C1orf174	-	3806717	8959	NR_024455	LOC100133612	+	3806827	-9069	NM_207356	C1orf174	-	3806717	8959
0	660	578	region_5	chr1	5639232	5639340	no_match										no_match
0	299	0	region_6	chr1	5655124	5655179	no_match										no_match
0	312	0	region_7	chr1	5655443	5655495	no_match										no_match
0	732	0	region_8	chr1	5656744	5656830	no_match										no_match
0	1558	1968	region_9	chr1	6176166	6176247	NM_000983	RPL22	-	6182266	6060						NM_000983	RPL22	-	6182266	6060
0	382	0	region_10	chr1	6342522	6342581	NM_181866	ACOT7	-	6341591	-960	NM_181865	ACOT7	-	6343351	800	NM_181865	ACOT7	-	6343351	800	NM_181864	ACOT7	-	6368470	25919
0	1737	0	region_11	chr1	6454820	6454964	NM_003790	TNFRSF25	-	6448842	-6050	NM_148966	TNFRSF25	-	6448842	-6050	NM_001042665	PLEKHG5	-	6468601	13709	NM_020631	PLEKHG5	-	6474348	19456	-6050	NM_148967	TNFRSF25	-	6448842	-6050	NM_001039664	TNFRSF25	-	6448842	-6050
0	1324	0	region_12	chr1	6851422	6851525	no_match										NM_015215	CAMTA1	+	6767970	83503	NM_001195563	CAMTA1	+	6767970	83503
0	426	0	region_13	chr1	8646906	8646969	no_match										NM_012102	RERE	-	8800286	153349	NM_001042681	RERE	-	8800286	153349
0	1032	0	region_14	chr1	8812326	8812459	no_match										no_match
0	790	0	region_15	chr1	9057783	9057889	NM_003039	SLC2A5	-	9052474	-5362	NM_001135585	SLC2A5	-	9052474	-5362	no_match
0	409	0	region_16	chr1	11891635	11891691	no_match										no_match
0	366	0	region_17	chr1	12732992	12733046	NM_152290	C1orf158	+	12728749	4270						NM_152290	C1orf158	+	12728749	4270
0	0	349	region_18	chr1	14344945	14344997	no_match										no_match
0	1958	0	region_19	chr1	15355533	15355747	NR_027136	C1orf126	-	15351547	-4093	NM_001136216	TMEM51	+	15351614	4026	NM_001136216	TMEM51	+	15351614	4026	NM_001136217	TMEM51	+	15351614	4026	2825	NM_018022	TMEM51	+	15352815	2825
0	354	0	region_20	chr1	16419332	16419403	NM_153213	ARHGEF19	-	16411691	-7676						no_match
0	0	521	region_21	chr1	16764081	16764141	no_match										NM_017940	NBPF1	-	16812569	48458
0	692	743	region_22	chr1	16764531	16764636	no_match										NM_017940	NBPF1	-	16812569	47986
0	0	326	region_23	chr1	16765285	16765338	no_match										NM_017940	NBPF1	-	16812569	47258
0	494	0	region_24	chr1	16766154	16766211	no_match										NM_017940	NBPF1	-	16812569	46387
0	629	771	region_25	chr1	16793651	16793780	no_match										NM_017940	NBPF1	-	16812569	18854
0	0	399	region_26	chr1	16804186	16804245	NM_017940	NBPF1	-	16812569	8354						NM_017940	NBPF1	-	16812569	8354
0	350	0	region_27	chr1	16908803	16908855	no_match										NR_026567	ESPNP	-	16919239	10410
0	481	0	region_28	chr1	16924661	16924723	NR_026567	ESPNP	-	16919239	-5453						no_match
0	931	0	region_29	chr1	17221293	17221456	no_match										NM_003000	SDHB	-	17253252	31878
0	0	368	region_30	chr1	18492230	18492283	no_match										NM_032880	IGSF21	+	18306826	185430
0	2438	0	region_31	chr1	20353814	20353974	no_match										no_match
0	390	0	region_32	chr1	21542652	21542725	NM_001113348	ECE1	-	21544621	1933						NM_001113348	ECE1	-	21544621	1933
0	411	0	region_33	chr1	24926685	24926751	no_match										no_match
0	1108	0	region_34	chr1	25814268	25814400	NM_020379	MAN1C1	+	25816545	-2211						no_match
0	0	495	region_35	chr1	26328543	26328602	no_match										no_match
0	2278	0	region_36	chr1	26918047	26918258	no_match										NM_006015	ARID1A	+	26895108	23044	NM_139135	ARID1A	+	26895108	23044
0	736	0	region_37	chr1	27871310	27871450	NM_002038	IFI6	-	27871311	-69	NM_022873	IFI6	-	27871311	-69	no_match
0	318	0	region_38	chr1	28137822	28137879	NM_014474	SMPDL3B	+	28134090	3760	NM_001009568	SMPDL3B	+	28134090	3760	NM_014474	SMPDL3B	+	28134090	3760	NM_001009568	SMPDL3B	+	28134090	3760
0	475	0	region_39	chr1	31732857	31732915	no_match										no_match
0	408	0	region_40	chr1	32580371	32580440	NM_023009	MARCKSL1	-	32574427	-5978	NR_052852	MARCKSL1	-	32574427	-5978	no_match
0	1512	0	region_41	chr1	33200518	33200702	NM_153341	RNF19B	-	33202873	2263	NM_001127361	RNF19B	-	33202873	2263	NM_153341	RNF19B	-	33202873	2263	NM_001127361	RNF19B	-	33202873	2263
0	358	0	region_42	chr1	33365192	33365246	no_match										no_match
0	637	0	region_43	chr1	33365796	33365883	no_match										no_match
0	1279	0	region_44	chr1	35400530	35400713	no_match										no_match
0	2650	0	region_45	chr1	35875590	35875812	NM_002794	PSMB2	-	35880032	4331	NM_001199779	PSMB2	-	35879739	4038	NM_002794	PSMB2	-	35880032	4331	NM_001199779	PSMB2	-	35879739	4038
0	383	0	region_46	chr1	36018035	36018089	NM_022111	CLSPN	-	36008138	-9924	NM_001190481	CLSPN	-	36008138	-9924	no_match
0	526	0	region_47	chr1	36327955	36328031	NM_014466	TEKT2	+	36322262	5731	NM_017825	ADPRHL2	+	36327039	954	NM_017825	ADPRHL2	+	36327039	954
0	468	0	region_48	chr1	36524399	36524482	no_match										NM_005119	THRAP3	+	36462603	61837
0	412	0	region_49	chr1	37977524	37977590	no_match										NM_001099439	EPHA10	-	38003411	25854
0	537	0	region_50	chr1	41549623	41549689	no_match										no_match
0	1749	0	region_51	chr1	42129837	42130066	no_match										NM_024503	HIVEP3	-	42156965	27014	NM_001127714	HIVEP3	-	42156965	27014
0	1058	0	region_52	chr1	42768077	42768193	NM_001080850	CCDC30	+	42773146	-5011						no_match
0	421	0	region_53	chr1	43699776	43699837	NM_001190880	HYI	-	43692247	-7559	NM_031207	HYI	-	43692247	-7559	no_match
0	428	0	region_54	chr1	46300924	46300988	no_match										NM_001114172	PIK3R3	-	46371295	70339	NM_003629	PIK3R3	-	46370967	70011
0	616	0	region_55	chr1	46301121	46301222	no_match										NM_001114172	PIK3R3	-	46371295	70124	NM_003629	PIK3R3	-	46370967	69796
0	837	0	region_56	chr1	46854807	46854938	NM_201403	MOB3C	-	46855150	278	NM_145279	MOB3C	-	46853392	-1480	NM_201403	MOB3C	-	46855150	278
0	1442	0	region_57	chr1	47527684	47527814	no_match										NM_003035	STIL	-	47552406	24657	NM_001048166	STIL	-	47552406	24657
0	338	0	region_58	chr1	51282121	51282176	no_match										no_match
0	1453	0	region_59	chr1	54139444	54139539	NM_000792	DIO1	+	54132448	7043	NM_001039715	DIO1	+	54132448	7043	NM_000792	DIO1	+	54132448	7043	NM_001039715	DIO1	+	54132448	7043	7043
0	408	0	region_60	chr1	56419248	56419309	no_match										no_match
0	530	0	region_61	chr1	56811076	56811157	NM_003713	PPAP2B	-	56817845	6729						NM_003713	PPAP2B	-	56817845	6729
0	1221	0	region_62	chr1	57012602	57012713	no_match										NM_001004303	C1orf168	-	57057957	45300
0	375	0	region_63	chr1	58623903	58623957	no_match										no_match
0	317	0	region_64	chr1	58784935	58784990	NM_145243	OMA1	-	58785034	72						NM_145243	OMA1	-	58785034	72
0	1970	0	region_65	chr1	59182735	59182957	no_match										no_match
0	344	0	region_66	chr1	65306830	65306881	no_match										no_match
0	389	0	region_67	chr1	67220117	67220179	no_match										NM_001077703	MIER1	+	67163165	56983	NM_020948	MIER1	+	67163165	56983
0	490	0	region_68	chr1	67987185	67987253	no_match										NM_018841	GNG12	-	68071743	84524
0	1435	0	region_69	chr1	74248581	74248783	no_match										no_match
0	574	0	region_70	chr1	74824711	74824795	no_match										NM_001002912	C1orf173	-	74912010	87257
0	511	0	region_71	chr1	76029417	76029486	NM_004582	RABGGTB	+	76024473	4978	NR_003042	SNORD45C	+	76025344	4107	NM_004582	RABGGTB	+	76024473	4978						1702	NM_002440	MSH4	+	76035143	-5692
0	663	0	region_72	chr1	78887995	78888113	NM_006417	IFI44	+	78888064	-10						no_match
0	1223	0	region_73	chr1	79075153	79075275	no_match										no_match
0	450	0	region_74	chr1	81378402	81378489	no_match										no_match
0	1101	0	region_75	chr1	83302962	83303123	no_match										no_match
0	1899	0	region_76	chr1	84329325	84329446	no_match										NM_002731	PRKACB	+	84316332	13053	NM_207578	PRKACB	+	84316332	13053
0	529	0	region_77	chr1	85463442	85463516	no_match										no_match
0	2784	0	region_78	chr1	85761341	85761652	no_match										NM_001134445	DDAH1	-	85816634	55138
0	1071	0	region_79	chr1	85861450	85861676	no_match										no_match
0	371	0	region_80	chr1	86978442	86978495	no_match										NM_001206653	SH3GLB1	+	86942840	35628	NM_001206652	SH3GLB1	+	86942840	35628
0	574	0	region_81	chr1	87922576	87922658	no_match										no_match
0	420	0	region_82	chr1	88065142	88065214	no_match										no_match
0	758	0	region_83	chr1	88380087	88380172	no_match										no_match
0	544	0	region_84	chr1	89303560	89303641	NM_002053	GBP1	-	89303631	31						NM_002053	GBP1	-	89303631	31
0	413	0	region_85	chr1	89308379	89308442	NM_002053	GBP1	-	89303631	-4779						no_match
0	721	0	region_86	chr1	89367255	89367351	NM_004120	GBP2	-	89364387	-2916						no_match
0	1026	0	region_87	chr1	89437122	89437267	NM_052941	GBP4	-	89437221	27						NM_052941	GBP4	-	89437221	27
0	818	0	region_88	chr1	93949468	93949566	no_match										NM_001261408	BCAR3	-	94085294	135777
0	313	0	region_89	chr1	94850854	94850919	no_match										no_match
0	1055	0	region_90	chr1	95161332	95161463	NM_001839	CNN3	-	95165323	3926	NR_033998	LOC729970	+	95166171	-4774	NM_001839	CNN3	-	95165323	3926
0	892	0	region_91	chr1	100024973	100025078	no_match										no_match
0	895	0	region_92	chr1	100303526	100303675	no_match										NM_033055	HIAT1	+	100276376	27224
0	1044	0	region_93	chr1	105050912	105051058	no_match										no_match
0	0	422	region_94	chr1	106540332	106540391	no_match										no_match
0	442	0	region_95	chr1	106608851	106608922	no_match										no_match
0	708	926	region_96	chr1	106612364	106612488	no_match										no_match
0	0	442	region_97	chr1	106630784	106630851	no_match										no_match
0	0	358	region_98	chr1	106636279	106636333	no_match										no_match
0	374	0	region_99	chr1	106639542	106639600	no_match										no_match
0	552	0	region_100	chr1	106641323	106641409	no_match										no_match
0	404	503	region_101	chr1	106651123	106651210	no_match										no_match
0	397	0	region_102	chr1	106651311	106651372	no_match										no_match
0	0	485	region_103	chr1	106673062	106673128	no_match										no_match
0	485	541	region_104	chr1	106682023	106682120	no_match										no_match
0	0	339	region_105	chr1	106700537	106700588	no_match										no_match
0	0	335	region_106	chr1	106713717	106713768	no_match										no_match
0	430	0	region_107	chr1	106714948	106715025	no_match										no_match
0	0	310	region_108	chr1	106726971	106727022	no_match										no_match
0	0	407	region_109	chr1	106729323	106729380	no_match										no_match
0	0	328	region_110	chr1	106732289	106732346	no_match										no_match
0	0	298	region_111	chr1	106740955	106741006	no_match										no_match
0	564	539	region_112	chr1	106753870	106753967	no_match										no_match
0	0	325	region_113	chr1	106759959	106760011	no_match										no_match
0	861	805	region_114	chr1	106763258	106763460	no_match										no_match
0	0	339	region_115	chr1	106773777	106773838	no_match										no_match
0	0	402	region_116	chr1	106776056	106776136	no_match										no_match
0	0	571	region_117	chr1	106780693	106780765	no_match										no_match
0	366	0	region_118	chr1	106792614	106792680	no_match										no_match
0	0	580	region_119	chr1	106801153	106801227	no_match										no_match
0	0	261	region_120	chr1	106803777	106803829	no_match										no_match
0	352	0	region_121	chr1	106804429	106804487	no_match										no_match
0	0	351	region_122	chr1	106811097	106811157	no_match										no_match
0	0	608	region_123	chr1	106816641	106816719	no_match										no_match
0	330	0	region_124	chr1	106833413	106833464	no_match										no_match
0	0	517	region_125	chr1	106834351	106834416	no_match										no_match
0	0	544	region_126	chr1	106836963	106837035	no_match										no_match
0	0	309	region_127	chr1	106840494	106840547	no_match										no_match
0	556	0	region_128	chr1	106845419	106845489	no_match										no_match
0	0	330	region_129	chr1	106846150	106846203	no_match										no_match
0	0	328	region_130	chr1	106850144	106850196	no_match										no_match
0	500	403	region_131	chr1	106856021	106856112	no_match										no_match
0	261	0	region_132	chr1	106860630	106860686	no_match										no_match
0	356	0	region_133	chr1	106872386	106872438	no_match										no_match
0	879	835	region_134	chr1	106875894	106876074	no_match										no_match
0	0	404	region_135	chr1	106880038	106880100	no_match										no_match
0	726	0	region_136	chr1	106880938	106881114	no_match										no_match
0	0	601	region_137	chr1	106883684	106883751	no_match										no_match
0	345	0	region_138	chr1	106885401	106885461	no_match										no_match
0	0	562	region_139	chr1	106888363	106888444	no_match										no_match
0	453	577	region_140	chr1	106888677	106888771	no_match										no_match
0	528	387	region_141	chr1	106889499	106889565	no_match										no_match
0	405	0	region_142	chr1	106892203	106892275	no_match										no_match
0	0	409	region_143	chr1	106894857	106894927	no_match										no_match
0	0	1462	region_144	chr1	106895082	106895309	no_match										no_match
0	404	0	region_145	chr1	106899478	106899558	no_match										no_match
0	0	442	region_146	chr1	106900383	106900456	no_match										no_match
0	0	277	region_147	chr1	106900707	106900759	no_match										no_match
0	852	0	region_148	chr1	106909185	106909386	no_match										no_match
0	0	759	region_149	chr1	106911441	106911622	no_match										no_match
0	0	333	region_150	chr1	106911899	106911955	no_match										no_match
0	0	375	region_151	chr1	106913508	106913580	no_match										no_match
0	524	0	region_152	chr1	106915187	106915260	no_match										no_match
0	0	560	region_153	chr1	106916162	106916227	no_match										no_match
0	327	0	region_154	chr1	106917254	106917313	no_match										no_match
0	737	427	region_155	chr1	106917803	106917901	no_match										no_match
0	0	489	region_156	chr1	106918154	106918217	no_match										no_match
0	295	0	region_157	chr1	106920678	106920729	no_match										no_match
0	504	926	region_158	chr1	106921389	106921629	no_match										no_match
0	408	407	region_159	chr1	106922080	106922164	no_match										no_match
0	552	0	region_160	chr1	106926855	106926929	no_match										no_match
0	520	657	region_161	chr1	106927232	106927341	no_match										no_match
0	367	299	region_162	chr1	106928171	106928232	no_match										no_match
0	532	696	region_163	chr1	106930975	106931058	no_match										no_match
0	0	494	region_164	chr1	106931331	106931393	no_match										no_match
0	429	584	region_165	chr1	106932700	106932805	no_match										no_match
0	310	0	region_166	chr1	106933072	106933130	no_match										no_match
0	306	0	region_167	chr1	106934675	106934727	no_match										no_match
0	399	0	region_168	chr1	106936531	106936597	no_match										no_match
0	0	286	region_169	chr1	106937194	106937245	no_match										no_match
0	620	611	region_170	chr1	106938543	106938636	no_match										no_match
0	347	0	region_171	chr1	106943780	106943831	no_match										no_match
0	508	0	region_172	chr1	106944371	106944461	no_match										no_match
0	593	0	region_173	chr1	106944625	106944729	no_match										no_match
0	671	398	region_174	chr1	106944944	106945024	no_match										no_match
0	356	351	region_175	chr1	106945594	106945655	no_match										no_match
0	1310	541	region_176	chr1	106947627	106947716	no_match										no_match
0	0	371	region_177	chr1	106948335	106948396	no_match										no_match
0	475	0	region_178	chr1	106949109	106949196	no_match										no_match
0	0	412	region_179	chr1	106950228	106950291	no_match										no_match
0	0	284	region_180	chr1	106950757	106950810	no_match										no_match
0	0	324	region_181	chr1	106953011	106953072	no_match										no_match
0	315	0	region_182	chr1	106954056	106954109	no_match										no_match
0	0	435	region_183	chr1	106955317	106955395	no_match										no_match
0	512	653	region_184	chr1	106955810	106955909	no_match										no_match
0	1229	1447	region_185	chr1	106956010	106956248	no_match										no_match
0	0	424	region_186	chr1	106957947	106958023	no_match										no_match
0	356	0	region_187	chr1	106958127	106958187	no_match										no_match
0	0	349	region_188	chr1	106958766	106958829	no_match										no_match
0	0	347	region_189	chr1	106959272	106959336	no_match										no_match
0	836	540	region_190	chr1	106960103	106960224	no_match										no_match
0	0	431	region_191	chr1	106960949	106961012	no_match										no_match
0	441	426	region_192	chr1	106961172	106961246	no_match										no_match
0	513	0	region_193	chr1	106963933	106964029	no_match										no_match
0	823	932	region_194	chr1	106964882	106965028	no_match										no_match
0	344	0	region_195	chr1	106976671	106976725	no_match										no_match
0	0	558	region_196	chr1	106979798	106979881	no_match										no_match
0	399	0	region_197	chr1	106981163	106981247	no_match										no_match
0	0	570	region_198	chr1	106981799	106981871	no_match										no_match
0	669	945	region_199	chr1	106982515	106982725	no_match										no_match
0	0	310	region_200	chr1	106986514	106986567	no_match										no_match
0	0	401	region_201	chr1	106990588	106990643	no_match										no_match
0	577	540	region_202	chr1	106991132	106991219	no_match										no_match
0	646	805	region_203	chr1	106993148	106993280	no_match										no_match
0	485	496	region_204	chr1	106995407	106995478	no_match										no_match
0	0	328	region_205	chr1	106998459	106998516	no_match										no_match
0	394	0	region_206	chr1	107000335	107000414	no_match										no_match
0	1159	984	region_207	chr1	107003233	107003509	no_match										no_match
0	615	692	region_208	chr1	107008294	107008386	no_match										no_match
0	0	499	region_209	chr1	107012392	107012455	no_match										no_match
0	416	0	region_210	chr1	107012996	107013051	no_match										no_match
0	0	764	region_211	chr1	107016426	107016504	no_match										no_match
0	369	0	region_212	chr1	107019735	107019805	no_match										no_match
0	0	841	region_213	chr1	107025459	107025561	no_match										no_match
0	0	983	region_214	chr1	107029865	107030041	no_match										no_match
0	0	663	region_215	chr1	107033298	107033415	no_match										no_match
0	665	428	region_216	chr1	107034185	107034255	no_match										no_match
0	392	0	region_217	chr1	107036773	107036837	no_match										no_match
0	0	405	region_218	chr1	107038355	107038420	no_match										no_match
0	481	0	region_219	chr1	107040351	107040414	no_match										no_match
0	0	363	region_220	chr1	107040929	107040996	no_match										no_match
0	0	357	region_221	chr1	107041625	107041684	no_match										no_match
0	0	354	region_222	chr1	107042529	107042587	no_match										no_match
0	0	453	region_223	chr1	107047867	107047960	no_match										no_match
0	299	0	region_224	chr1	107049618	107049671	no_match										no_match
0	0	285	region_225	chr1	107051237	107051292	no_match										no_match
0	0	423	region_226	chr1	107052047	107052116	no_match										no_match
0	278	0	region_227	chr1	107057128	107057179	no_match										no_match
0	0	311	region_228	chr1	107063195	107063246	no_match										no_match
0	550	0	region_229	chr1	107065965	107066039	no_match										no_match
0	430	0	region_230	chr1	107066328	107066401	no_match										no_match
0	292	0	region_231	chr1	107066567	107066621	no_match										no_match
0	0	320	region_232	chr1	107068562	107068617	no_match										no_match
0	371	324	region_233	chr1	107071100	107071156	no_match										no_match
0	283	0	region_234	chr1	107072529	107072581	no_match										no_match
0	443	349	region_235	chr1	107073277	107073348	no_match										no_match
0	471	0	region_236	chr1	107077289	107077367	no_match										no_match
0	0	395	region_237	chr1	107077696	107077752	no_match										no_match
0	0	624	region_238	chr1	107080501	107080582	no_match										no_match
0	0	462	region_239	chr1	107080881	107080946	no_match										no_match
0	0	438	region_240	chr1	107081640	107081723	no_match										no_match
0	0	442	region_241	chr1	107087619	107087698	no_match										no_match
0	332	0	region_242	chr1	107090141	107090193	no_match										no_match
0	0	502	region_243	chr1	107090671	107090748	no_match										no_match
0	0	251	region_244	chr1	107100203	107100255	no_match										no_match
0	301	0	region_245	chr1	107100624	107100679	no_match										no_match
0	390	472	region_246	chr1	107101469	107101549	no_match										no_match
0	348	0	region_247	chr1	107103726	107103785	no_match										no_match
0	0	401	region_248	chr1	107105026	107105107	no_match										no_match
0	766	0	region_249	chr1	107109327	107109401	no_match										no_match
0	397	0	region_250	chr1	107110418	107110478	no_match										no_match
0	453	489	region_251	chr1	107117551	107117630	no_match										no_match
0	0	363	region_252	chr1	107119646	107119710	no_match										no_match
0	0	421	region_253	chr1	107122180	107122242	no_match										no_match
0	0	506	region_254	chr1	107123063	107123147	no_match										no_match
0	0	365	region_255	chr1	107124412	107124469	no_match										no_match
0	0	753	region_256	chr1	107125160	107125271	no_match										no_match
0	312	0	region_257	chr1	107127436	107127488	no_match										no_match
0	536	523	region_258	chr1	107127602	107127714	no_match										no_match
0	0	361	region_259	chr1	107128850	107128904	no_match										no_match
0	0	304	region_260	chr1	107129198	107129249	no_match										no_match
0	363	0	region_261	chr1	107129526	107129597	no_match										no_match
0	437	455	region_262	chr1	107130964	107131052	no_match										no_match
0	0	378	region_263	chr1	107133636	107133694	no_match										no_match
0	423	0	region_264	chr1	107134730	107134789	no_match										no_match
0	0	477	region_265	chr1	107134996	107135060	no_match										no_match
0	433	0	region_266	chr1	107136771	107136839	no_match										no_match
0	392	0	region_267	chr1	107138022	107138100	no_match										no_match
0	0	263	region_268	chr1	107140067	107140119	no_match										no_match
0	0	1093	region_269	chr1	107142289	107142539	no_match										no_match
0	0	357	region_270	chr1	107143737	107143794	no_match										no_match
0	0	294	region_271	chr1	107145395	107145457	no_match										no_match
0	0	596	region_272	chr1	107149190	107149299	no_match										no_match
0	0	308	region_273	chr1	107150009	107150071	no_match										no_match
0	0	313	region_274	chr1	107153408	107153464	no_match										no_match
0	0	321	region_275	chr1	107155706	107155757	no_match										no_match
0	388	0	region_276	chr1	107156190	107156251	no_match										no_match
0	0	826	region_277	chr1	107162531	107162647	no_match										no_match
0	0	312	region_278	chr1	107164220	107164272	no_match										no_match
0	0	355	region_279	chr1	107164920	107164976	no_match										no_match
0	0	636	region_280	chr1	107166529	107166599	no_match										no_match
0	0	337	region_281	chr1	107167754	107167813	no_match										no_match
0	0	444	region_282	chr1	107176005	107176064	no_match										no_match
0	0	328	region_283	chr1	107177353	107177407	no_match										no_match
0	0	376	region_284	chr1	107177542	107177601	no_match										no_match
0	524	0	region_285	chr1	107178435	107178505	no_match										no_match
0	0	448	region_286	chr1	107185159	107185223	no_match										no_match
0	0	348	region_287	chr1	107188383	107188454	no_match										no_match
0	0	502	region_288	chr1	107188757	107188828	no_match										no_match
0	0	313	region_289	chr1	107189434	107189486	no_match										no_match
0	0	349	region_290	chr1	107189694	107189757	no_match										no_match
0	0	338	region_291	chr1	107197418	107197469	no_match										no_match
0	527	0	region_292	chr1	107209327	107209416	no_match										no_match
0	437	0	region_293	chr1	107210208	107210275	no_match										no_match
0	647	567	region_294	chr1	107213054	107213147	no_match										no_match
0	0	366	region_295	chr1	107220580	107220649	no_match										no_match
0	0	272	region_296	chr1	107222174	107222229	no_match										no_match
0	0	397	region_297	chr1	107223738	107223793	no_match										no_match
0	421	362	region_298	chr1	107224507	107224585	no_match										no_match
0	0	367	region_299	chr1	107224754	107224815	no_match										no_match
0	0	350	region_300	chr1	107229882	107229937	no_match										no_match
0	0	290	region_301	chr1	107230370	107230423	no_match										no_match
0	0	357	region_302	chr1	107232579	107232637	no_match										no_match
0	319	364	region_303	chr1	107256437	107256503	no_match										no_match
0	0	447	region_304	chr1	107259002	107259063	no_match										no_match
0	0	433	region_305	chr1	107263456	107263517	no_match										no_match
0	611	0	region_306	chr1	107268639	107268709	no_match										no_match
0	0	441	region_307	chr1	107281746	107281808	no_match										no_match
0	336	0	region_308	chr1	107286636	107286689	no_match										no_match
0	269	0	region_309	chr1	107293498	107293552	no_match										no_match
0	0	288	region_310	chr1	107298897	107298950	no_match										no_match
0	312	0	region_311	chr1	107301894	107301946	no_match										no_match
0	419	0	region_312	chr1	107308791	107308853	no_match										no_match
0	0	396	region_313	chr1	107312695	107312749	no_match										no_match
0	0	295	region_314	chr1	107328207	107328269	no_match										no_match
0	334	415	region_315	chr1	107340322	107340393	no_match										no_match
0	0	538	region_316	chr1	107353367	107353441	no_match										no_match
0	0	620	region_317	chr1	107356261	107356335	no_match										no_match
0	282	0	region_318	chr1	107360961	107361014	no_match										no_match
0	647	584	region_319	chr1	107363365	107363518	no_match										no_match
0	0	593	region_320	chr1	107365685	107365761	no_match										no_match
0	0	305	region_321	chr1	107388378	107388429	no_match										no_match
0	0	419	region_322	chr1	107393575	107393635	NM_018137	PRMT6	+	107400789	-7184						no_match
0	311	0	region_323	chr1	107401048	107401101	NM_018137	PRMT6	+	107400789	285						NM_018137	PRMT6	+	107400789	285
0	609	369	region_324	chr1	107401781	107401879	NM_018137	PRMT6	+	107400789	1041						NM_018137	PRMT6	+	107400789	1041
0	0	293	region_325	chr1	107402225	107402282	NM_018137	PRMT6	+	107400789	1464						NM_018137	PRMT6	+	107400789	1464
0	313	0	region_326	chr1	107402533	107402597	NM_018137	PRMT6	+	107400789	1776						NM_018137	PRMT6	+	107400789	1776
0	421	0	region_327	chr1	107404486	107404554	NM_018137	PRMT6	+	107400789	3731						no_match
0	0	309	region_328	chr1	107406239	107406305	NM_018137	PRMT6	+	107400789	5483						no_match
0	329	0	region_329	chr1	107406525	107406593	NM_018137	PRMT6	+	107400789	5770						no_match
0	0	483	region_330	chr1	107409068	107409130	NM_018137	PRMT6	+	107400789	8310						no_match
0	442	354	region_331	chr1	107410924	107410998	no_match										no_match
0	0	244	region_332	chr1	107430032	107430084	no_match										no_match
0	247	0	region_333	chr1	107430562	107430616	no_match										no_match
0	0	541	region_334	chr1	107437105	107437182	no_match										no_match
0	0	280	region_335	chr1	107438211	107438263	no_match										no_match
0	574	546	region_336	chr1	107439847	107439941	no_match										no_match
0	760	0	region_337	chr1	107440952	107441090	no_match										no_match
0	359	467	region_338	chr1	107441367	107441425	no_match										no_match
0	1027	0	region_339	chr1	107445753	107445865	no_match										no_match
0	0	276	region_340	chr1	107449353	107449407	no_match										no_match
0	892	777	region_341	chr1	107451624	107451823	no_match										no_match
0	362	589	region_342	chr1	107454837	107454922	no_match										no_match
0	417	0	region_343	chr1	107455261	107455325	no_match										no_match
0	882	747	region_344	chr1	107456196	107456276	no_match										no_match
0	853	701	region_345	chr1	107456411	107456569	no_match										no_match
0	1009	1163	region_346	chr1	107456835	107457099	no_match										no_match
0	382	384	region_347	chr1	107457264	107457328	no_match										no_match
0	416	0	region_348	chr1	107458510	107458564	no_match										no_match
0	762	788	region_349	chr1	107460496	107460689	no_match										no_match
0	707	1197	region_350	chr1	107461102	107461378	no_match										no_match
0	0	850	region_351	chr1	107462815	107462952	no_match										no_match
0	750	818	region_352	chr1	107464972	107465128	no_match										no_match
0	0	508	region_353	chr1	107465635	107465722	no_match										no_match
0	0	664	region_354	chr1	107465935	107466015	no_match										no_match
0	0	380	region_355	chr1	107466258	107466314	no_match										no_match
0	0	340	region_356	chr1	107467462	107467518	no_match										no_match
0	0	768	region_357	chr1	107468698	107468838	no_match										no_match
0	0	351	region_358	chr1	107472879	107472950	no_match										no_match
0	283	0	region_359	chr1	107475183	107475246	NM_001113228	NTNG1	+	107484151	-8937	NM_001113226	NTNG1	+	107484151	-8937	no_match
0	0	457	region_360	chr1	107478187	107478272	NM_001113228	NTNG1	+	107484151	-5922	NM_001113226	NTNG1	+	107484151	-5922	no_match
0	1704	0	region_361	chr1	107486098	107486277	NM_001113228	NTNG1	+	107484151	2036	NM_001113226	NTNG1	+	107484151	2036	NM_001113228	NTNG1	+	107484151	2036	NM_001113226	NTNG1	+	107484151	2036
0	0	406	region_362	chr1	107488425	107488494	NM_001113228	NTNG1	+	107484151	4308	NM_001113226	NTNG1	+	107484151	4308	NM_001113228	NTNG1	+	107484151	4308	NM_001113226	NTNG1	+	107484151	4308
0	357	0	region_363	chr1	107492319	107492374	NM_001113228	NTNG1	+	107484151	8195	NM_001113226	NTNG1	+	107484151	8195	NM_001113228	NTNG1	+	107484151	8195	NM_001113226	NTNG1	+	107484151	8195
0	385	0	region_364	chr1	107493762	107493818	NM_001113228	NTNG1	+	107484151	9639	NM_001113226	NTNG1	+	107484151	9639	NM_001113228	NTNG1	+	107484151	9639	NM_001113226	NTNG1	+	107484151	9639
0	295	0	region_365	chr1	107494628	107494689	no_match										NM_001113228	NTNG1	+	107484151	10507	NM_001113226	NTNG1	+	107484151	10507
0	921	0	region_366	chr1	107495596	107495778	no_match										NM_001113228	NTNG1	+	107484151	11536	NM_001113226	NTNG1	+	107484151	11536
0	481	759	region_367	chr1	107497890	107497977	no_match										NM_001113228	NTNG1	+	107484151	13782	NM_001113226	NTNG1	+	107484151	13782
0	494	589	region_368	chr1	107498102	107498200	no_match										NM_001113228	NTNG1	+	107484151	14000	NM_001113226	NTNG1	+	107484151	14000
0	0	541	region_369	chr1	107503425	107503514	no_match										NM_001113228	NTNG1	+	107484151	19318	NM_001113226	NTNG1	+	107484151	19318
0	0	348	region_370	chr1	107503627	107503683	no_match										NM_001113228	NTNG1	+	107484151	19504	NM_001113226	NTNG1	+	107484151	19504
0	455	539	region_371	chr1	107508217	107508306	no_match										NM_001113228	NTNG1	+	107484151	24110	NM_001113226	NTNG1	+	107484151	24110
0	0	413	region_372	chr1	107509705	107509778	no_match										NM_001113228	NTNG1	+	107484151	25590	NM_001113226	NTNG1	+	107484151	25590
0	0	350	region_373	chr1	107510549	107510600	no_match										NM_001113228	NTNG1	+	107484151	26423	NM_001113226	NTNG1	+	107484151	26423
0	0	398	region_374	chr1	107511079	107511140	no_match										NM_001113228	NTNG1	+	107484151	26958	NM_001113226	NTNG1	+	107484151	26958
0	0	334	region_375	chr1	107511364	107511415	no_match										NM_001113228	NTNG1	+	107484151	27238	NM_001113226	NTNG1	+	107484151	27238
0	0	443	region_376	chr1	107518690	107518764	no_match										NM_001113228	NTNG1	+	107484151	34576	NM_001113226	NTNG1	+	107484151	34576
0	365	0	region_377	chr1	107523119	107523172	no_match										NM_001113228	NTNG1	+	107484151	38994	NM_001113226	NTNG1	+	107484151	38994
0	0	389	region_378	chr1	107527004	107527058	no_match										NM_001113228	NTNG1	+	107484151	42880	NM_001113226	NTNG1	+	107484151	42880
0	0	348	region_379	chr1	107527338	107527390	no_match										NM_001113228	NTNG1	+	107484151	43213	NM_001113226	NTNG1	+	107484151	43213
0	691	518	region_380	chr1	107528257	107528375	no_match										NM_001113228	NTNG1	+	107484151	44165	NM_001113226	NTNG1	+	107484151	44165
0	0	442	region_381	chr1	107531896	107531964	no_match										NM_001113228	NTNG1	+	107484151	47779	NM_001113226	NTNG1	+	107484151	47779
0	0	404	region_382	chr1	107537471	107537533	no_match										NM_001113228	NTNG1	+	107484151	53351	NM_001113226	NTNG1	+	107484151	53351
0	968	0	region_383	chr1	107541325	107541493	no_match										NM_001113228	NTNG1	+	107484151	57258	NM_001113226	NTNG1	+	107484151	57258
0	346	382	region_384	chr1	107541823	107541888	no_match										NM_001113228	NTNG1	+	107484151	57704	NM_001113226	NTNG1	+	107484151	57704
0	0	400	region_385	chr1	107545107	107545165	no_match										NM_001113228	NTNG1	+	107484151	60985	NM_001113226	NTNG1	+	107484151	60985
0	563	0	region_386	chr1	107545356	107545450	no_match										NM_001113228	NTNG1	+	107484151	61252	NM_001113226	NTNG1	+	107484151	61252
0	803	1297	region_387	chr1	107545682	107545901	no_match										NM_001113228	NTNG1	+	107484151	61640	NM_001113226	NTNG1	+	107484151	61640
0	0	417	region_388	chr1	107548574	107548647	no_match										NM_001113228	NTNG1	+	107484151	64459	NM_001113226	NTNG1	+	107484151	64459
0	350	0	region_389	chr1	107549094	107549156	no_match										NM_001113228	NTNG1	+	107484151	64974	NM_001113226	NTNG1	+	107484151	64974
0	430	0	region_390	chr1	107552201	107552270	no_match										NM_001113228	NTNG1	+	107484151	68084	NM_001113226	NTNG1	+	107484151	68084
0	0	504	region_391	chr1	107553663	107553731	no_match										NM_001113228	NTNG1	+	107484151	69546	NM_001113226	NTNG1	+	107484151	69546
0	0	375	region_392	chr1	107554466	107554520	no_match										NM_001113228	NTNG1	+	107484151	70342	NM_001113226	NTNG1	+	107484151	70342
0	392	340	region_393	chr1	107557519	107557584	no_match										NM_001113228	NTNG1	+	107484151	73400	NM_001113226	NTNG1	+	107484151	73400
0	0	468	region_394	chr1	107557723	107557786	no_match										NM_001113228	NTNG1	+	107484151	73603	NM_001113226	NTNG1	+	107484151	73603
0	0	388	region_395	chr1	107560609	107560665	no_match										NM_001113228	NTNG1	+	107484151	76486	NM_001113226	NTNG1	+	107484151	76486
0	364	385	region_396	chr1	107564311	107564411	no_match										NM_001113228	NTNG1	+	107484151	80210	NM_001113226	NTNG1	+	107484151	80210
0	450	0	region_397	chr1	107565715	107565793	no_match										NM_001113228	NTNG1	+	107484151	81603	NM_001113226	NTNG1	+	107484151	81603
0	0	369	region_398	chr1	107566288	107566359	no_match										NM_001113228	NTNG1	+	107484151	82172	NM_001113226	NTNG1	+	107484151	82172
0	0	488	region_399	chr1	107570457	107570524	no_match										NM_001113228	NTNG1	+	107484151	86339	NM_001113226	NTNG1	+	107484151	86339
0	797	531	region_400	chr1	107571367	107571531	no_match										NM_001113228	NTNG1	+	107484151	87298	NM_001113226	NTNG1	+	107484151	87298
0	0	615	region_401	chr1	107571706	107571800	no_match										NM_001113228	NTNG1	+	107484151	87602	NM_001113226	NTNG1	+	107484151	87602
0	444	393	region_402	chr1	107579517	107579592	no_match										NM_001113228	NTNG1	+	107484151	95403	NM_001113226	NTNG1	+	107484151	95403
0	0	342	region_403	chr1	107579991	107580042	no_match										NM_001113228	NTNG1	+	107484151	95865	NM_001113226	NTNG1	+	107484151	95865
0	0	366	region_404	chr1	107582997	107583049	no_match										NM_001113228	NTNG1	+	107484151	98872	NM_001113226	NTNG1	+	107484151	98872
0	0	320	region_405	chr1	107583440	107583498	no_match										NM_001113228	NTNG1	+	107484151	99318	NM_001113226	NTNG1	+	107484151	99318
0	314	0	region_406	chr1	107585749	107585818	no_match										NM_001113228	NTNG1	+	107484151	101632	NM_001113226	NTNG1	+	107484151	101632
0	0	377	region_407	chr1	107586222	107586279	no_match										NM_001113228	NTNG1	+	107484151	102099	NM_001113226	NTNG1	+	107484151	102099
0	0	361	region_408	chr1	107586653	107586706	no_match										NM_001113228	NTNG1	+	107484151	102528	NM_001113226	NTNG1	+	107484151	102528
0	484	474	region_409	chr1	107587770	107587873	no_match										NM_001113228	NTNG1	+	107484151	103670	NM_001113226	NTNG1	+	107484151	103670
0	536	707	region_410	chr1	107588877	107588980	no_match										NM_001113228	NTNG1	+	107484151	104777	NM_001113226	NTNG1	+	107484151	104777
0	0	301	region_411	chr1	107592485	107592536	no_match										NM_001113228	NTNG1	+	107484151	108359	NM_001113226	NTNG1	+	107484151	108359
0	0	377	region_412	chr1	107597882	107597933	no_match										NM_001113228	NTNG1	+	107484151	113756	NM_001113226	NTNG1	+	107484151	113756
0	386	0	region_413	chr1	107600877	107600957	no_match										NM_001113228	NTNG1	+	107484151	116766	NM_001113226	NTNG1	+	107484151	116766
0	730	1110	region_414	chr1	107601753	107601903	no_match										NM_001113228	NTNG1	+	107484151	117677	NM_001113226	NTNG1	+	107484151	117677
0	0	552	region_415	chr1	107602211	107602274	no_match										NM_001113228	NTNG1	+	107484151	118091	NM_001113226	NTNG1	+	107484151	118091
0	0	394	region_416	chr1	107609137	107609195	no_match										NM_001113228	NTNG1	+	107484151	125015	NM_001113226	NTNG1	+	107484151	125015
0	0	345	region_417	chr1	107610952	107611004	no_match										NM_001113228	NTNG1	+	107484151	126827	NM_001113226	NTNG1	+	107484151	126827
0	439	443	region_418	chr1	107616941	107617021	no_match										NM_001113228	NTNG1	+	107484151	132830	NM_001113226	NTNG1	+	107484151	132830
0	4151	0	region_419	chr1	107617850	107618123	no_match										NM_001113228	NTNG1	+	107484151	133835	NM_001113226	NTNG1	+	107484151	133835
0	458	0	region_420	chr1	107618745	107618826	no_match										NM_001113228	NTNG1	+	107484151	134634	NM_001113226	NTNG1	+	107484151	134634
0	0	287	region_421	chr1	107621421	107621477	no_match										NM_001113228	NTNG1	+	107484151	137298	NM_001113226	NTNG1	+	107484151	137298
0	0	277	region_422	chr1	107625322	107625374	no_match										NM_001113228	NTNG1	+	107484151	141197	NM_001113226	NTNG1	+	107484151	141197
0	893	1133	region_423	chr1	107627841	107627948	no_match										NM_001113228	NTNG1	+	107484151	143743	NM_001113226	NTNG1	+	107484151	143743
0	376	0	region_424	chr1	107632133	107632185	no_match										NM_001113228	NTNG1	+	107484151	148008	NM_001113226	NTNG1	+	107484151	148008
0	0	1037	region_425	chr1	107634111	107634339	no_match										NM_001113228	NTNG1	+	107484151	150074	NM_001113226	NTNG1	+	107484151	150074
0	651	959	region_426	chr1	107638229	107638342	no_match										NM_001113228	NTNG1	+	107484151	154134	NM_001113226	NTNG1	+	107484151	154134
0	0	323	region_427	chr1	107642878	107642934	no_match										NM_001113228	NTNG1	+	107484151	158755	NM_001113226	NTNG1	+	107484151	158755
0	345	0	region_428	chr1	107643710	107643776	no_match										NM_001113228	NTNG1	+	107484151	159592	NM_001113226	NTNG1	+	107484151	159592
0	300	0	region_429	chr1	107650510	107650563	no_match										NM_001113228	NTNG1	+	107484151	166385	NM_001113226	NTNG1	+	107484151	166385
0	0	525	region_430	chr1	107656118	107656192	no_match										NM_001113228	NTNG1	+	107484151	172004	NM_001113226	NTNG1	+	107484151	172004
0	0	587	region_431	chr1	107659453	107659522	no_match										NM_001113228	NTNG1	+	107484151	175336	NM_001113226	NTNG1	+	107484151	175336
0	372	0	region_432	chr1	107661122	107661180	no_match										NM_001113228	NTNG1	+	107484151	177000	NM_001113226	NTNG1	+	107484151	177000
0	0	541	region_433	chr1	107663000	107663077	no_match										NM_001113228	NTNG1	+	107484151	178887	NM_001113226	NTNG1	+	107484151	178887
0	0	345	region_434	chr1	107663228	107663283	no_match										NM_001113228	NTNG1	+	107484151	179104	NM_001113226	NTNG1	+	107484151	179104
0	0	351	region_435	chr1	107663851	107663914	no_match										NM_001113228	NTNG1	+	107484151	179731	NM_001113226	NTNG1	+	107484151	179731
0	560	730	region_436	chr1	107665274	107665422	no_match										NM_001113228	NTNG1	+	107484151	181197	NM_001113226	NTNG1	+	107484151	181197
0	746	842	region_437	chr1	107671182	107671411	no_match										NM_001113228	NTNG1	+	107484151	187145	NM_001113226	NTNG1	+	107484151	187145
0	568	545	region_438	chr1	107673543	107673637	no_match										NM_001113228	NTNG1	+	107484151	189439	NM_001113226	NTNG1	+	107484151	189439
0	0	560	region_439	chr1	107679476	107679579	no_match										NM_001113228	NTNG1	+	107484151	195376	NM_001113226	NTNG1	+	107484151	195376
0	0	507	region_440	chr1	107680467	107680531	no_match										NM_001113228	NTNG1	+	107484151	196348	NM_001113226	NTNG1	+	107484151	196348
0	450	0	region_441	chr1	107681011	107681065	no_match										NM_001113228	NTNG1	+	107484151	196887	NM_001113226	NTNG1	+	107484151	196887
0	0	284	region_442	chr1	107684053	107684107	no_match										NM_001113228	NTNG1	+	107484151	199929	NM_001113226	NTNG1	+	107484151	199929
0	0	316	region_443	chr1	107686655	107686710	no_match										NM_001113228	NTNG1	+	107484151	202531	NM_001113226	NTNG1	+	107484151	202531
0	385	354	region_444	chr1	107687423	107687485	no_match										NM_001113228	NTNG1	+	107484151	203303	NM_001113226	NTNG1	+	107484151	203303
0	0	338	region_445	chr1	107689711	107689770	no_match										NM_001113228	NTNG1	+	107484151	205589	NM_001113226	NTNG1	+	107484151	205589
0	0	419	region_446	chr1	107690117	107690187	no_match										NM_001113228	NTNG1	+	107484151	206001	NM_001113226	NTNG1	+	107484151	206001
0	334	0	region_447	chr1	107690405	107690460	no_match										NM_001113228	NTNG1	+	107484151	206281	NM_001113226	NTNG1	+	107484151	206281
0	354	0	region_448	chr1	107691266	107691328	no_match										NM_001113228	NTNG1	+	107484151	207146	NM_001113226	NTNG1	+	107484151	207146
0	0	406	region_449	chr1	107693197	107693284	no_match										NM_001113228	NTNG1	+	107484151	209089	NM_001113226	NTNG1	+	107484151	209089
0	0	305	region_450	chr1	107696335	107696387	no_match										NM_001113228	NTNG1	+	107484151	212210	NM_001113226	NTNG1	+	107484151	212210
0	0	472	region_451	chr1	107696577	107696672	no_match										NM_001113228	NTNG1	+	107484151	212473	NM_001113226	NTNG1	+	107484151	212473
0	0	302	region_452	chr1	107702540	107702593	no_match										NM_001113228	NTNG1	+	107484151	218415	NM_001113226	NTNG1	+	107484151	218415
0	596	0	region_453	chr1	107704973	107705050	no_match										NM_001113228	NTNG1	+	107484151	220860	NM_001113226	NTNG1	+	107484151	220860
0	0	475	region_454	chr1	107710163	107710229	no_match										NM_001113228	NTNG1	+	107484151	226045	NM_001113226	NTNG1	+	107484151	226045
0	0	335	region_455	chr1	107713009	107713066	no_match										NM_001113228	NTNG1	+	107484151	228886	NM_001113226	NTNG1	+	107484151	228886
0	559	502	region_456	chr1	107719385	107719481	no_match										NM_001113228	NTNG1	+	107484151	235282	NM_001113226	NTNG1	+	107484151	235282
0	491	494	region_457	chr1	107721066	107721148	no_match										NM_001113228	NTNG1	+	107484151	236956	NM_001113226	NTNG1	+	107484151	236956
0	400	453	region_458	chr1	107721354	107721442	no_match										NM_001113228	NTNG1	+	107484151	237247	NM_001113226	NTNG1	+	107484151	237247
0	688	0	region_459	chr1	107721770	107721869	no_match										NM_001113228	NTNG1	+	107484151	237668	NM_001113226	NTNG1	+	107484151	237668
0	630	592	region_460	chr1	107722353	107722460	no_match										NM_001113228	NTNG1	+	107484151	238255	NM_001113226	NTNG1	+	107484151	238255
0	393	542	region_461	chr1	107725254	107725325	no_match										NM_001113228	NTNG1	+	107484151	241138	NM_001113226	NTNG1	+	107484151	241138
0	0	283	region_462	chr1	107727841	107727893	no_match										NM_001113228	NTNG1	+	107484151	243716	NM_001113226	NTNG1	+	107484151	243716
0	0	693	region_463	chr1	107729294	107729423	no_match										NM_001113228	NTNG1	+	107484151	245207	NM_001113226	NTNG1	+	107484151	245207
0	1141	706	region_464	chr1	107914590	107914668	no_match										no_match
0	430	0	region_465	chr1	108031137	108031198	NM_001079874	VAV3	-	108032649	1482						NM_006113	VAV3	-	108309068	277901	NM_001079874	VAV3	-	108032649	1482
0	0	366	region_466	chr1	108038006	108038071	NM_001079874	VAV3	-	108032649	-5389						NM_006113	VAV3	-	108309068	271030
0	310	0	region_467	chr1	108248410	108248469	no_match										NM_006113	VAV3	-	108309068	60629
0	0	478	region_468	chr1	108513085	108513150	no_match										NM_013386	SLC25A24	-	108544503	31386	NM_213651	SLC25A24	-	108536954	23837
0	504	0	region_469	chr1	108544181	108544248	NM_013386	SLC25A24	-	108544503	289	NM_213651	SLC25A24	-	108536954	-7260	NM_013386	SLC25A24	-	108544503	289
0	1817	0	region_470	chr1	109769639	109769847	NM_001199772	PSMA5	-	109770593	850	NM_001199774	PSMA5	-	109770631	888	NM_001199772	PSMA5	-	109770593	850	NM_001199774	PSMA5	-	109770631	888	850
0	351	0	region_471	chr1	109770065	109770120	NM_001199772	PSMA5	-	109770593	501	NM_001199774	PSMA5	-	109770631	539	NM_001199772	PSMA5	-	109770593	501	NM_001199774	PSMA5	-	109770631	539	501
0	0	236	region_472	chr1	109782773	109782825	no_match										no_match
0	1863	0	region_473	chr1	109892580	109892743	NM_031936	GPR61	+	109884016	8645	NM_006496	GNAI3	+	109892708	-47	no_match
0	366	0	region_474	chr1	110015375	110015431	NM_001142368	GSTM2	+	110012166	3237	NM_000848	GSTM2	+	110012166	3237	NM_001142368	GSTM2	+	110012166	3237	NM_000848	GSTM2	+	110012166	3237
0	570	0	region_475	chr1	110254962	110255045	NM_172212	CSF1	+	110254755	248	NM_172210	CSF1	+	110254755	248	NM_172212	CSF1	+	110254755	248	NM_172210	CSF1	+	110254755	248	248
0	807	0	region_476	chr1	110378457	110378531	NM_001270768	STRIP1	+	110375721	2773	NM_033088	STRIP1	+	110378745	-251	NM_001270768	STRIP1	+	110375721	2773
0	345	0	region_477	chr1	110378685	110378739	NM_001270768	STRIP1	+	110375721	2991	NM_033088	STRIP1	+	110378745	-33	NM_001270768	STRIP1	+	110375721	2991
0	264	0	region_478	chr1	111071215	111071271	no_match										no_match
0	418	0	region_479	chr1	111260807	111260859	no_match										no_match
0	907	0	region_480	chr1	111548541	111548628	NM_024901	DENND2D	-	111544804	-3780						no_match
0	433	0	region_481	chr1	112167838	112167915	no_match										NM_004980	KCND3	-	112333300	165424	NM_172198	KCND3	-	112333300	165424
0	0	341	region_482	chr1	112182288	112182342	no_match										NM_004980	KCND3	-	112333300	150985	NM_172198	KCND3	-	112333300	150985
0	0	363	region_483	chr1	112192237	112192295	no_match										NM_004980	KCND3	-	112333300	141034	NM_172198	KCND3	-	112333300	141034
0	661	0	region_484	chr1	112196680	112196766	no_match										NM_004980	KCND3	-	112333300	136577	NM_172198	KCND3	-	112333300	136577
0	400	0	region_485	chr1	112203751	112203827	no_match										NM_004980	KCND3	-	112333300	129511	NM_172198	KCND3	-	112333300	129511
0	0	280	region_486	chr1	112227334	112227386	no_match										NM_004980	KCND3	-	112333300	105940	NM_172198	KCND3	-	112333300	105940
0	0	305	region_487	chr1	112230959	112231012	no_match										NM_004980	KCND3	-	112333300	102315	NM_172198	KCND3	-	112333300	102315
0	335	324	region_488	chr1	112235585	112235643	no_match										NM_004980	KCND3	-	112333300	97686	NM_172198	KCND3	-	112333300	97686
0	0	327	region_489	chr1	112238977	112239029	no_match										NM_004980	KCND3	-	112333300	94297	NM_172198	KCND3	-	112333300	94297
0	0	296	region_490	chr1	112246539	112246590	no_match										NM_004980	KCND3	-	112333300	86736	NM_172198	KCND3	-	112333300	86736
0	0	445	region_491	chr1	112247358	112247431	no_match										NM_004980	KCND3	-	112333300	85906	NM_172198	KCND3	-	112333300	85906
0	0	252	region_492	chr1	112254813	112254869	no_match										NM_004980	KCND3	-	112333300	78459	NM_172198	KCND3	-	112333300	78459
0	0	340	region_493	chr1	112271585	112271636	no_match										NM_004980	KCND3	-	112333300	61690	NM_172198	KCND3	-	112333300	61690
0	0	372	region_494	chr1	112287113	112287180	no_match										NM_004980	KCND3	-	112333300	46154	NM_172198	KCND3	-	112333300	46154
0	362	0	region_495	chr1	112663152	112663207	no_match										no_match
0	591	0	region_496	chr1	113012980	113013046	NM_001130079	MOV10	+	113018570	-5557	NM_020963	MOV10	+	113018570	-5557	NM_006135	CAPZA1	+	112963597	49416
0	2231	0	region_497	chr1	113018891	113019121	NM_001130079	MOV10	+	113018570	436	NM_020963	MOV10	+	113018570	436	NM_001130079	MOV10	+	113018570	436	NM_020963	MOV10	+	113018570	436
0	434	0	region_498	chr1	113802242	113802316	no_match										NM_001142782	MAGI3	+	113734997	67282	NM_152900	MAGI3	+	113734997	67282
0	299	0	region_499	chr1	113947126	113947187	no_match										NM_001142782	MAGI3	+	113734997	212159	NM_152900	MAGI3	+	113734997	212159
0	0	339	region_500	chr1	114034031	114034085	no_match										no_match
0	4955	0	region_501	chr1	114086791	114086978	no_match										NM_006608	PHTF1	-	114103300	16416
0	0	292	region_502	chr1	114121917	114121969	no_match										NM_018364	RSBN1	-	114156593	34650
0	476	482	region_503	chr1	114153007	114153106	NM_018364	RSBN1	-	114156593	3537						NM_018364	RSBN1	-	114156593	3537
0	445	334	region_504	chr1	114154278	114154347	NM_018364	RSBN1	-	114156593	2281						NM_018364	RSBN1	-	114156593	2281
0	403	0	region_505	chr1	114155755	114155814	NM_018364	RSBN1	-	114156593	809						NM_018364	RSBN1	-	114156593	809
0	0	459	region_506	chr1	114157929	114158030	NM_018364	RSBN1	-	114156593	-1386						NM_015967	PTPN22	-	114215898	57919	NM_001193431	PTPN22	-	114215898	57919
0	0	358	region_507	chr1	114161903	114161954	NM_018364	RSBN1	-	114156593	-5335						NM_015967	PTPN22	-	114215898	53970	NM_001193431	PTPN22	-	114215898	53970
0	0	426	region_508	chr1	114164503	114164562	NM_018364	RSBN1	-	114156593	-7939						NM_015967	PTPN22	-	114215898	51366	NM_001193431	PTPN22	-	114215898	51366
0	0	284	region_509	chr1	114166054	114166107	NM_018364	RSBN1	-	114156593	-9487						NM_015967	PTPN22	-	114215898	49818	NM_001193431	PTPN22	-	114215898	49818
0	484	0	region_510	chr1	114190447	114190509	no_match										NM_015967	PTPN22	-	114215898	25420	NM_001193431	PTPN22	-	114215898	25420
0	0	296	region_511	chr1	114199086	114199138	NR_037864	AP4B1-AS1	+	114200779	-1667						NM_015967	PTPN22	-	114215898	16786	NM_001193431	PTPN22	-	114215898	16786
0	494	0	region_512	chr1	114199996	114200076	NR_037864	AP4B1-AS1	+	114200779	-743						NM_015967	PTPN22	-	114215898	15862	NM_001193431	PTPN22	-	114215898	15862
0	0	361	region_513	chr1	114201501	114201553	NR_037864	AP4B1-AS1	+	114200779	748						NM_015967	PTPN22	-	114215898	14371	NM_001193431	PTPN22	-	114215898	14371
0	332	0	region_514	chr1	114201880	114201931	NR_037864	AP4B1-AS1	+	114200779	1126						NM_015967	PTPN22	-	114215898	13993	NM_001193431	PTPN22	-	114215898	13993
0	0	460	region_515	chr1	114212647	114212717	NM_015967	PTPN22	-	114215898	3216	NM_001193431	PTPN22	-	114215898	3216	NM_015967	PTPN22	-	114215898	3216	NM_001193431	PTPN22	-	114215898	3216
0	420	0	region_516	chr1	114213616	114213682	NM_015967	PTPN22	-	114215898	2249	NM_001193431	PTPN22	-	114215898	2249	NM_015967	PTPN22	-	114215898	2249	NM_001193431	PTPN22	-	114215898	2249
0	319	0	region_517	chr1	114231405	114231461	NM_001010922	BCL2L15	-	114231692	259						NR_037864	AP4B1-AS1	+	114200779	30654	NM_001010922	BCL2L15	-	114231692	259
0	0	367	region_518	chr1	114234031	114234083	NM_001010922	BCL2L15	-	114231692	-2365						NR_037864	AP4B1-AS1	+	114200779	33278
0	355	0	region_519	chr1	114237457	114237510	NM_001010922	BCL2L15	-	114231692	-5791						NR_037864	AP4B1-AS1	+	114200779	36704
0	0	414	region_520	chr1	114238364	114238416	NM_001010922	BCL2L15	-	114231692	-6698						NR_037864	AP4B1-AS1	+	114200779	37611
0	0	381	region_521	chr1	114239369	114239436	NM_001010922	BCL2L15	-	114231692	-7710	NM_001253852	AP4B1	-	114249048	9646	NR_037864	AP4B1-AS1	+	114200779	38623	NM_001253852	AP4B1	-	114249048	9646	9862
0	376	0	region_522	chr1	114242465	114242534	NM_001253852	AP4B1	-	114249048	6549	NM_001253853	AP4B1	-	114249264	6765	NR_037864	AP4B1-AS1	+	114200779	41720	NM_001253852	AP4B1	-	114249048	6549	-6938
0	490	688	region_523	chr1	114246789	114246922	NM_001253852	AP4B1	-	114249048	2193	NM_001253853	AP4B1	-	114249264	2409	NM_001253852	AP4B1	-	114249048	2193	NM_001253853	AP4B1	-	114249264	2409	-2582
0	0	320	region_524	chr1	114247095	114247150	NM_001253852	AP4B1	-	114249048	1926	NM_001253853	AP4B1	-	114249264	2142	NM_001253852	AP4B1	-	114249048	1926	NM_001253853	AP4B1	-	114249264	2142	-2315
0	0	261	region_525	chr1	114247730	114247787	NM_001253852	AP4B1	-	114249048	1290	NM_001253853	AP4B1	-	114249264	1506	NM_001253852	AP4B1	-	114249048	1290	NM_001253853	AP4B1	-	114249264	1506	-1679
0	509	669	region_526	chr1	114248327	114248462	NM_001253852	AP4B1	-	114249048	654	NM_001253853	AP4B1	-	114249264	870	NM_001253852	AP4B1	-	114249048	654	NM_001253853	AP4B1	-	114249264	870	-1043
0	0	320	region_527	chr1	114248650	114248705	NM_001253852	AP4B1	-	114249048	371	NM_001253853	AP4B1	-	114249264	587	NM_001253852	AP4B1	-	114249048	371	NM_001253853	AP4B1	-	114249264	587	-760
0	958	0	region_528	chr1	114249377	114249545	NM_001253852	AP4B1	-	114249048	-413	NM_001253853	AP4B1	-	114249264	-197	NM_022836	DCLRE1B	+	114249437	24						24
0	1304	1107	region_529	chr1	114251030	114251283	NM_001253852	AP4B1	-	114249048	-2108	NM_001253853	AP4B1	-	114249264	-1892	NM_022836	DCLRE1B	+	114249437	1719						1719
0	0	489	region_530	chr1	114252909	114252990	NM_001253852	AP4B1	-	114249048	-3901	NM_001253853	AP4B1	-	114249264	-3685	NM_022836	DCLRE1B	+	114249437	3512						3512
0	952	768	region_531	chr1	114257173	114257372	NM_001253852	AP4B1	-	114249048	-8224	NM_001253853	AP4B1	-	114249264	-8008	NM_022836	DCLRE1B	+	114249437	7835						7835
0	0	371	region_532	chr1	114260082	114260137	no_match										no_match
0	0	311	region_533	chr1	114261469	114261520	no_match										no_match
0	0	413	region_534	chr1	114261982	114262055	no_match										no_match
0	336	0	region_535	chr1	114267130	114267182	NM_152696	HIPK1	+	114273518	-6362	NM_198268	HIPK1	+	114273518	-6362	no_match
0	0	349	region_536	chr1	114271974	114272031	NM_152696	HIPK1	+	114273518	-1516	NM_198268	HIPK1	+	114273518	-1516	no_match
0	276	0	region_537	chr1	114272350	114272407	NM_152696	HIPK1	+	114273518	-1140	NM_198268	HIPK1	+	114273518	-1140	no_match
0	369	0	region_538	chr1	114273292	114273345	NM_152696	HIPK1	+	114273518	-200	NM_198268	HIPK1	+	114273518	-200	no_match
0	0	446	region_539	chr1	114273605	114273672	NM_152696	HIPK1	+	114273518	120	NM_198268	HIPK1	+	114273518	120	NM_152696	HIPK1	+	114273518	120	NM_198268	HIPK1	+	114273518	120
0	0	520	region_540	chr1	114274532	114274616	NM_152696	HIPK1	+	114273518	1056	NM_198268	HIPK1	+	114273518	1056	NM_152696	HIPK1	+	114273518	1056	NM_198268	HIPK1	+	114273518	1056
0	288	0	region_541	chr1	114276591	114276645	NM_152696	HIPK1	+	114273518	3100	NM_198268	HIPK1	+	114273518	3100	NM_152696	HIPK1	+	114273518	3100	NM_198268	HIPK1	+	114273518	3100
0	0	608	region_542	chr1	114277915	114277996	NM_152696	HIPK1	+	114273518	4437	NM_198268	HIPK1	+	114273518	4437	NM_152696	HIPK1	+	114273518	4437	NM_198268	HIPK1	+	114273518	4437
0	346	464	region_543	chr1	114278632	114278697	NM_152696	HIPK1	+	114273518	5146	NM_198268	HIPK1	+	114273518	5146	NM_152696	HIPK1	+	114273518	5146	NM_198268	HIPK1	+	114273518	5146
0	436	475	region_544	chr1	114280254	114280343	NM_152696	HIPK1	+	114273518	6780	NM_198268	HIPK1	+	114273518	6780	NM_152696	HIPK1	+	114273518	6780	NM_198268	HIPK1	+	114273518	6780
0	0	459	region_545	chr1	114284548	114284612	no_match										NM_152696	HIPK1	+	114273518	11062	NM_198268	HIPK1	+	114273518	11062
0	301	0	region_546	chr1	114284767	114284831	no_match										NM_152696	HIPK1	+	114273518	11281	NM_198268	HIPK1	+	114273518	11281
0	0	349	region_547	chr1	114285358	114285428	NM_198269	HIPK1	+	114295289	-9896						NM_152696	HIPK1	+	114273518	11875	NM_198268	HIPK1	+	114273518	11875
0	0	349	region_548	chr1	114286261	114286313	NM_198269	HIPK1	+	114295289	-9002						NM_152696	HIPK1	+	114273518	12769	NM_198268	HIPK1	+	114273518	12769
0	476	661	region_549	chr1	114294682	114294756	NM_198269	HIPK1	+	114295289	-570	NM_181358	HIPK1	+	114298021	-3302	NM_152696	HIPK1	+	114273518	21201	NM_198268	HIPK1	+	114273518	21201
0	0	373	region_550	chr1	114298877	114298939	NM_198269	HIPK1	+	114295289	3619	NM_181358	HIPK1	+	114298021	887	NM_152696	HIPK1	+	114273518	25390	NM_198268	HIPK1	+	114273518	25390
0	0	479	region_551	chr1	114299059	114299132	NM_198269	HIPK1	+	114295289	3806	NM_181358	HIPK1	+	114298021	1074	NM_152696	HIPK1	+	114273518	25577	NM_198268	HIPK1	+	114273518	25577
0	0	352	region_552	chr1	114299475	114299533	NM_198269	HIPK1	+	114295289	4215	NM_181358	HIPK1	+	114298021	1483	NM_152696	HIPK1	+	114273518	25986	NM_198268	HIPK1	+	114273518	25986
0	0	389	region_553	chr1	114302304	114302369	NM_198269	HIPK1	+	114295289	7047	NM_181358	HIPK1	+	114298021	4315	NM_152696	HIPK1	+	114273518	28818	NM_198268	HIPK1	+	114273518	28818
0	411	0	region_554	chr1	114302700	114302756	NM_198269	HIPK1	+	114295289	7439	NM_181358	HIPK1	+	114298021	4707	NM_152696	HIPK1	+	114273518	29210	NM_198268	HIPK1	+	114273518	29210
0	332	401	region_555	chr1	114302997	114303065	NM_198269	HIPK1	+	114295289	7742	NM_181358	HIPK1	+	114298021	5010	NM_152696	HIPK1	+	114273518	29513	NM_198268	HIPK1	+	114273518	29513
0	452	437	region_556	chr1	114306441	114306511	NM_181358	HIPK1	+	114298021	8455						NM_152696	HIPK1	+	114273518	32958	NM_198268	HIPK1	+	114273518	32958
0	618	638	region_557	chr1	114310351	114310477	no_match										NM_152696	HIPK1	+	114273518	36896	NM_198268	HIPK1	+	114273518	36896
0	372	0	region_558	chr1	114311910	114311966	no_match										NM_152696	HIPK1	+	114273518	38420	NM_198268	HIPK1	+	114273518	38420
0	476	0	region_559	chr1	114312722	114312794	no_match										NM_152696	HIPK1	+	114273518	39240	NM_198268	HIPK1	+	114273518	39240
0	506	527	region_560	chr1	114314231	114314337	NM_020190	OLFML3	+	114323552	-9268						NM_152696	HIPK1	+	114273518	40766	NM_198268	HIPK1	+	114273518	40766
0	479	0	region_561	chr1	114314955	114315018	NM_020190	OLFML3	+	114323552	-8566						NM_152696	HIPK1	+	114273518	41468	NM_198268	HIPK1	+	114273518	41468
0	0	244	region_562	chr1	114316986	114317040	NM_020190	OLFML3	+	114323552	-6539						NM_198268	HIPK1	+	114273518	43495	NM_198269	HIPK1	+	114295289	21724
0	0	364	region_563	chr1	114319366	114319433	NM_020190	OLFML3	+	114323552	-4153						NM_198268	HIPK1	+	114273518	45881	NM_198269	HIPK1	+	114295289	24110
0	427	0	region_564	chr1	114319548	114319611	NM_020190	OLFML3	+	114323552	-3973						NM_198268	HIPK1	+	114273518	46061	NM_198269	HIPK1	+	114295289	24290
0	354	501	region_565	chr1	114322241	114322315	NM_020190	OLFML3	+	114323552	-1274						no_match
0	0	392	region_566	chr1	114323384	114323439	NM_020190	OLFML3	+	114323552	-141						no_match
0	438	324	region_567	chr1	114323633	114323712	NM_020190	OLFML3	+	114323552	120						NM_020190	OLFML3	+	114323552	120
0	0	542	region_568	chr1	114328082	114328161	NM_020190	OLFML3	+	114323552	4569						no_match
0	602	557	region_569	chr1	114331137	114331232	NM_020190	OLFML3	+	114323552	7632						no_match
0	407	0	region_570	chr1	114331498	114331560	NM_020190	OLFML3	+	114323552	7977						no_match
0	675	908	region_571	chr1	114333860	114334016	no_match										no_match
0	521	635	region_572	chr1	114334438	114334551	no_match										no_match
0	355	0	region_573	chr1	114338314	114338369	no_match										no_match
0	0	486	region_574	chr1	114339187	114339250	no_match										no_match
0	484	0	region_575	chr1	114342734	114342823	no_match										no_match
0	0	367	region_576	chr1	114347605	114347666	no_match										no_match
0	371	0	region_577	chr1	114351519	114351577	no_match										no_match
0	0	723	region_578	chr1	114353139	114353254	no_match										no_match
0	0	443	region_579	chr1	114355375	114355442	no_match										no_match
0	0	452	region_580	chr1	114358369	114358438	no_match										no_match
0	0	459	region_581	chr1	114360366	114360433	no_match										no_match
0	0	389	region_582	chr1	114372894	114372946	no_match										no_match
0	330	0	region_583	chr1	114373509	114373562	no_match										no_match
0	421	0	region_584	chr1	114376626	114376709	no_match										no_match
0	462	533	region_585	chr1	114379415	114379522	no_match										no_match
0	332	380	region_586	chr1	114383378	114383449	no_match										no_match
0	982	968	region_587	chr1	114385054	114385234	no_match										no_match
0	0	986	region_588	chr1	114386882	114387098	no_match										no_match
0	296	0	region_589	chr1	114387416	114387469	no_match										no_match
0	261	0	region_590	chr1	114388951	114389009	no_match										no_match
0	568	0	region_591	chr1	114392792	114392890	no_match										no_match
0	647	671	region_592	chr1	114397890	114398011	no_match										no_match
0	0	1033	region_593	chr1	114399879	114400062	no_match										no_match
0	0	517	region_594	chr1	114400804	114400880	no_match										no_match
0	0	327	region_595	chr1	114401295	114401349	no_match										no_match
0	745	1501	region_596	chr1	114405875	114406124	no_match										no_match
0	0	337	region_597	chr1	114416189	114416255	no_match										no_match
0	0	352	region_598	chr1	114416978	114417032	no_match										no_match
0	0	456	region_599	chr1	114417684	114417758	no_match										no_match
0	430	0	region_600	chr1	114421490	114421566	no_match										no_match
0	526	0	region_601	chr1	114422336	114422412	no_match										no_match
0	260	0	region_602	chr1	114422535	114422588	no_match										no_match
0	0	475	region_603	chr1	114423369	114423437	no_match										no_match
0	0	453	region_604	chr1	114428837	114428903	no_match										no_match
0	0	536	region_605	chr1	114433095	114433196	no_match										no_match
0	0	397	region_606	chr1	114434011	114434068	no_match										NM_205848	SYT6	-	114496585	62546	NM_001270805	SYT6	-	114497995	63956
0	0	369	region_607	chr1	114435748	114435813	no_match										NM_205848	SYT6	-	114496585	60805	NM_001270805	SYT6	-	114497995	62215
0	512	546	region_608	chr1	114436813	114436924	no_match										NM_205848	SYT6	-	114496585	59717	NM_001270805	SYT6	-	114497995	61127
0	737	708	region_609	chr1	114437745	114437855	no_match										NM_205848	SYT6	-	114496585	58785	NM_001270805	SYT6	-	114497995	60195
0	280	0	region_610	chr1	114439604	114439664	no_match										NM_205848	SYT6	-	114496585	56951	NM_001270805	SYT6	-	114497995	58361
0	443	0	region_611	chr1	114441965	114442029	no_match										NM_205848	SYT6	-	114496585	54588	NM_001270805	SYT6	-	114497995	55998
0	423	0	region_612	chr1	114443561	114443626	no_match										NM_205848	SYT6	-	114496585	52992	NM_001270805	SYT6	-	114497995	54402
0	553	0	region_613	chr1	114444418	114444526	no_match										NM_205848	SYT6	-	114496585	52113	NM_001270805	SYT6	-	114497995	53523
0	444	423	region_614	chr1	114445489	114445572	no_match										NM_205848	SYT6	-	114496585	51055	NM_001270805	SYT6	-	114497995	52465
0	0	669	region_615	chr1	114447831	114447942	no_match										NM_205848	SYT6	-	114496585	48699	NM_001270805	SYT6	-	114497995	50109
0	0	445	region_616	chr1	114454860	114454936	no_match										NM_205848	SYT6	-	114496585	41687	NM_001270805	SYT6	-	114497995	43097
0	0	756	region_617	chr1	114456317	114456419	no_match										NM_205848	SYT6	-	114496585	40217	NM_001270805	SYT6	-	114497995	41627
0	0	1019	region_618	chr1	114458270	114458410	no_match										NM_205848	SYT6	-	114496585	38245	NM_001270805	SYT6	-	114497995	39655
0	367	512	region_619	chr1	114459238	114459327	no_match										NM_205848	SYT6	-	114496585	37303	NM_001270805	SYT6	-	114497995	38713
0	0	448	region_620	chr1	114465279	114465344	no_match										NM_205848	SYT6	-	114496585	31274	NM_001270805	SYT6	-	114497995	32684
0	0	354	region_621	chr1	114467643	114467701	no_match										NM_205848	SYT6	-	114496585	28913	NM_001270805	SYT6	-	114497995	30323
0	5310	816	region_622	chr1	114470880	114471161	no_match										NM_205848	SYT6	-	114496585	25565	NM_001270805	SYT6	-	114497995	26975
0	0	375	region_623	chr1	114471571	114471628	no_match										NM_205848	SYT6	-	114496585	24986	NM_001270805	SYT6	-	114497995	26396
0	0	305	region_624	chr1	114473895	114473949	no_match										NM_205848	SYT6	-	114496585	22663	NM_001270805	SYT6	-	114497995	24073
0	349	0	region_625	chr1	114474465	114474516	no_match										NM_205848	SYT6	-	114496585	22095	NM_001270805	SYT6	-	114497995	23505
0	394	374	region_626	chr1	114476877	114476955	no_match										NM_205848	SYT6	-	114496585	19669	NM_001270805	SYT6	-	114497995	21079
0	0	407	region_627	chr1	114480645	114480707	no_match										NM_205848	SYT6	-	114496585	15909	NM_001270805	SYT6	-	114497995	17319
0	0	413	region_628	chr1	114481250	114481320	no_match										NM_205848	SYT6	-	114496585	15300	NM_001270805	SYT6	-	114497995	16710
0	0	328	region_629	chr1	114483304	114483356	no_match										NM_205848	SYT6	-	114496585	13255	NM_001270805	SYT6	-	114497995	14665
0	0	495	region_630	chr1	114488485	114488564	NM_205848	SYT6	-	114496585	8061	NM_001270805	SYT6	-	114497995	9471	NM_205848	SYT6	-	114496585	8061	NM_001270805	SYT6	-	114497995	9471
0	0	279	region_631	chr1	114490256	114490316	NM_205848	SYT6	-	114496585	6299	NM_001270805	SYT6	-	114497995	7709	NM_205848	SYT6	-	114496585	6299	NM_001270805	SYT6	-	114497995	7709
0	404	0	region_632	chr1	114491658	114491719	NM_205848	SYT6	-	114496585	4897	NM_001270805	SYT6	-	114497995	6307	NM_205848	SYT6	-	114496585	4897	NM_001270805	SYT6	-	114497995	6307
0	347	0	region_633	chr1	114492628	114492684	NM_205848	SYT6	-	114496585	3929	NM_001270805	SYT6	-	114497995	5339	NM_205848	SYT6	-	114496585	3929	NM_001270805	SYT6	-	114497995	5339
0	0	274	region_634	chr1	114493244	114493296	NM_205848	SYT6	-	114496585	3315	NM_001270805	SYT6	-	114497995	4725	NM_205848	SYT6	-	114496585	3315	NM_001270805	SYT6	-	114497995	4725
0	0	294	region_635	chr1	114493573	114493636	NM_205848	SYT6	-	114496585	2981	NM_001270805	SYT6	-	114497995	4391	NM_205848	SYT6	-	114496585	2981	NM_001270805	SYT6	-	114497995	4391
0	0	306	region_636	chr1	114499499	114499553	NM_205848	SYT6	-	114496585	-2941	NM_001270805	SYT6	-	114497995	-1531	no_match
0	553	0	region_637	chr1	114501967	114502072	NM_205848	SYT6	-	114496585	-5434	NM_001270805	SYT6	-	114497995	-4024	no_match
0	430	0	region_638	chr1	114504444	114504501	NM_205848	SYT6	-	114496585	-7887	NM_001270805	SYT6	-	114497995	-6477	no_match
0	0	305	region_639	chr1	114505449	114505504	NM_205848	SYT6	-	114496585	-8891	NM_001270805	SYT6	-	114497995	-7481	no_match
0	304	0	region_640	chr1	114510332	114510387	no_match										no_match
0	0	661	region_641	chr1	114514693	114514820	no_match										no_match
0	286	0	region_642	chr1	114517686	114517753	no_match										no_match
0	1256	0	region_643	chr1	114518891	114519035	no_match										no_match
0	547	536	region_644	chr1	114520110	114520217	no_match										no_match
0	0	367	region_645	chr1	114521503	114521561	no_match										no_match
0	0	435	region_646	chr1	114521827	114521892	no_match										no_match
0	336	0	region_647	chr1	114525722	114525777	no_match										no_match
0	402	0	region_648	chr1	114532680	114532736	no_match										no_match
0	467	556	region_649	chr1	114533322	114533409	no_match										no_match
0	0	425	region_650	chr1	114535967	114536035	no_match										no_match
0	0	377	region_651	chr1	114536257	114536308	no_match										no_match
0	431	389	region_652	chr1	114536638	114536710	no_match										no_match
0	0	354	region_653	chr1	114550901	114550955	no_match										no_match
0	0	240	region_654	chr1	114552377	114552428	no_match										no_match
0	320	0	region_655	chr1	114553013	114553065	no_match										no_match
0	348	0	region_656	chr1	114555548	114555609	no_match										no_match
0	0	335	region_657	chr1	114558454	114558507	no_match										no_match
0	0	737	region_658	chr1	114559342	114559460	no_match										no_match
0	347	0	region_659	chr1	114560165	114560222	no_match										no_match
0	369	0	region_660	chr1	114562493	114562560	no_match										no_match
0	0	390	region_661	chr1	114563136	114563209	no_match										no_match
0	484	0	region_662	chr1	114563533	114563617	no_match										no_match
0	0	416	region_663	chr1	114566865	114566920	no_match										no_match
0	284	0	region_664	chr1	114567065	114567120	no_match										no_match
0	0	307	region_665	chr1	114568643	114568699	no_match										no_match
0	434	0	region_666	chr1	114568964	114569029	no_match										no_match
0	0	475	region_667	chr1	114569639	114569702	no_match										no_match
0	367	366	region_668	chr1	114571115	114571196	no_match										no_match
0	0	254	region_669	chr1	114571311	114571362	no_match										no_match
0	348	456	region_670	chr1	114573738	114573812	no_match										no_match
0	0	433	region_671	chr1	114573913	114573983	no_match										no_match
0	490	418	region_672	chr1	114579107	114579185	no_match										no_match
0	748	917	region_673	chr1	114579600	114579737	no_match										no_match
0	763	472	region_674	chr1	114580342	114580442	no_match										no_match
0	0	787	region_675	chr1	114592527	114592607	no_match										no_match
0	314	0	region_676	chr1	114594618	114594677	no_match										no_match
0	414	503	region_677	chr1	114595614	114595687	no_match										no_match
0	492	0	region_678	chr1	114600732	114600839	no_match										no_match
0	0	541	region_679	chr1	114601535	114601606	no_match										no_match
0	412	366	region_680	chr1	114604032	114604104	no_match										no_match
0	291	0	region_681	chr1	114604326	114604383	no_match										no_match
0	0	392	region_682	chr1	114604763	114604815	no_match										no_match
0	587	1083	region_683	chr1	114608252	114608371	no_match										no_match
0	446	528	region_684	chr1	114609844	114609949	no_match										no_match
0	0	944	region_685	chr1	114611540	114611786	no_match										no_match
0	963	1200	region_686	chr1	114613931	114614091	no_match										no_match
0	407	0	region_687	chr1	114614396	114614468	no_match										no_match
0	0	454	region_688	chr1	114616344	114616417	no_match										no_match
0	0	412	region_689	chr1	114616571	114616631	no_match										no_match
0	565	494	region_690	chr1	114619700	114619818	no_match										no_match
0	831	1317	region_691	chr1	114621337	114621537	no_match										no_match
0	1030	902	region_692	chr1	114623274	114623414	no_match										no_match
0	569	349	region_693	chr1	114626735	114626809	no_match										no_match
0	422	336	region_694	chr1	114629712	114629774	no_match										no_match
0	480	558	region_695	chr1	114630411	114630502	no_match										no_match
0	0	484	region_696	chr1	114633598	114633658	no_match										no_match
0	860	0	region_697	chr1	114634612	114634800	no_match										no_match
0	0	1394	region_698	chr1	114636540	114636858	no_match										no_match
0	431	0	region_699	chr1	114637725	114637797	no_match										no_match
0	0	326	region_700	chr1	114638118	114638179	no_match										no_match
0	0	508	region_701	chr1	114641057	114641123	no_match										no_match
0	381	0	region_702	chr1	114641890	114641944	no_match										no_match
0	376	0	region_703	chr1	114644280	114644337	no_match										no_match
0	579	1029	region_704	chr1	114644810	114644944	no_match										no_match
0	614	610	region_705	chr1	114655602	114655722	no_match										no_match
0	0	381	region_706	chr1	114656913	114656965	no_match										no_match
0	0	342	region_707	chr1	114664884	114664938	no_match										no_match
0	346	0	region_708	chr1	114669048	114669111	no_match										no_match
0	363	427	region_709	chr1	114671385	114671458	no_match										no_match
0	445	0	region_710	chr1	114675716	114675778	no_match										no_match
0	0	281	region_711	chr1	114676280	114676332	no_match										no_match
0	655	0	region_712	chr1	114683646	114683748	no_match										no_match
0	350	0	region_713	chr1	114684990	114685060	no_match										no_match
0	0	577	region_714	chr1	114685216	114685328	no_match										no_match
0	0	259	region_715	chr1	114688857	114688908	no_match										no_match
0	364	0	region_716	chr1	114690049	114690110	no_match										no_match
0	0	398	region_717	chr1	114692633	114692700	no_match										no_match
0	489	0	region_718	chr1	114696286	114696354	no_match										no_match
0	0	418	region_719	chr1	114696563	114696627	no_match										no_match
0	546	0	region_720	chr1	114696747	114696853	no_match										no_match
0	0	371	region_721	chr1	114706947	114707003	no_match										no_match
0	399	0	region_722	chr1	114712331	114712409	no_match										no_match
0	443	393	region_723	chr1	114724324	114724417	no_match										no_match
0	0	421	region_724	chr1	114730527	114730583	no_match										no_match
0	364	0	region_725	chr1	114731236	114731315	no_match										no_match
0	379	448	region_726	chr1	114733606	114733673	no_match										no_match
0	0	279	region_727	chr1	114734019	114734078	no_match										no_match
0	693	790	region_728	chr1	114741892	114742057	no_match										NM_033020	TRIM33	-	114855304	113330	NM_015906	TRIM33	-	114855304	113330
0	0	404	region_729	chr1	114744873	114744930	no_match										NM_033020	TRIM33	-	114855304	110403	NM_015906	TRIM33	-	114855304	110403
0	584	505	region_730	chr1	114755548	114755658	no_match										NM_033020	TRIM33	-	114855304	99701	NM_015906	TRIM33	-	114855304	99701
0	0	478	region_731	chr1	114756540	114756603	no_match										NM_033020	TRIM33	-	114855304	98733	NM_015906	TRIM33	-	114855304	98733
0	0	265	region_732	chr1	114761680	114761731	no_match										NM_033020	TRIM33	-	114855304	93599	NM_015906	TRIM33	-	114855304	93599
0	0	389	region_733	chr1	114763457	114763511	no_match										NM_033020	TRIM33	-	114855304	91820	NM_015906	TRIM33	-	114855304	91820
0	0	494	region_734	chr1	114764137	114764208	no_match										NM_033020	TRIM33	-	114855304	91132	NM_015906	TRIM33	-	114855304	91132
0	0	511	region_735	chr1	114764460	114764538	no_match										NM_033020	TRIM33	-	114855304	90805	NM_015906	TRIM33	-	114855304	90805
0	0	368	region_736	chr1	114769951	114770005	no_match										NM_033020	TRIM33	-	114855304	85326	NM_015906	TRIM33	-	114855304	85326
0	0	366	region_737	chr1	114771333	114771392	no_match										NM_033020	TRIM33	-	114855304	83942	NM_015906	TRIM33	-	114855304	83942
0	378	454	region_738	chr1	114775374	114775445	no_match										NM_033020	TRIM33	-	114855304	79895	NM_015906	TRIM33	-	114855304	79895
0	0	343	region_739	chr1	114786273	114786330	no_match										NM_033020	TRIM33	-	114855304	69003	NM_015906	TRIM33	-	114855304	69003
0	708	0	region_740	chr1	114788030	114788120	no_match										NM_033020	TRIM33	-	114855304	67229	NM_015906	TRIM33	-	114855304	67229
0	2044	0	region_741	chr1	114790299	114790581	no_match										NM_033020	TRIM33	-	114855304	64864	NM_015906	TRIM33	-	114855304	64864
0	0	330	region_742	chr1	114792748	114792807	no_match										NM_033020	TRIM33	-	114855304	62527	NM_015906	TRIM33	-	114855304	62527
0	0	275	region_743	chr1	114793195	114793246	no_match										NM_033020	TRIM33	-	114855304	62084	NM_015906	TRIM33	-	114855304	62084
0	830	985	region_744	chr1	114797694	114797915	no_match										NM_033020	TRIM33	-	114855304	57500	NM_015906	TRIM33	-	114855304	57500
0	0	422	region_745	chr1	114808134	114808206	no_match										NM_033020	TRIM33	-	114855304	47134	NM_015906	TRIM33	-	114855304	47134
0	0	349	region_746	chr1	114810800	114810869	no_match										NM_033020	TRIM33	-	114855304	44470	NM_015906	TRIM33	-	114855304	44470
0	0	377	region_747	chr1	114812320	114812376	no_match										NM_033020	TRIM33	-	114855304	42956	NM_015906	TRIM33	-	114855304	42956
0	0	700	region_748	chr1	114815206	114815339	no_match										NM_033020	TRIM33	-	114855304	40032	NM_015906	TRIM33	-	114855304	40032
0	551	314	region_749	chr1	114820001	114820071	no_match										NM_033020	TRIM33	-	114855304	35268	NM_015906	TRIM33	-	114855304	35268
0	580	0	region_750	chr1	114826263	114826375	no_match										NM_033020	TRIM33	-	114855304	28985	NM_015906	TRIM33	-	114855304	28985
0	1491	532	region_751	chr1	114826898	114827048	no_match										NM_033020	TRIM33	-	114855304	28331	NM_015906	TRIM33	-	114855304	28331
0	0	360	region_752	chr1	114830363	114830415	no_match										NM_033020	TRIM33	-	114855304	24915	NM_015906	TRIM33	-	114855304	24915
0	799	0	region_753	chr1	114836008	114836163	no_match										NM_033020	TRIM33	-	114855304	19219	NM_015906	TRIM33	-	114855304	19219
0	0	428	region_754	chr1	114841825	114841894	no_match										NM_033020	TRIM33	-	114855304	13445	NM_015906	TRIM33	-	114855304	13445
0	0	277	region_755	chr1	114850183	114850238	NM_033020	TRIM33	-	114855304	5094	NM_015906	TRIM33	-	114855304	5094	NM_033020	TRIM33	-	114855304	5094	NM_015906	TRIM33	-	114855304	5094
0	781	868	region_756	chr1	114851320	114851517	NM_033020	TRIM33	-	114855304	3886	NM_015906	TRIM33	-	114855304	3886	NM_033020	TRIM33	-	114855304	3886	NM_015906	TRIM33	-	114855304	3886
0	0	315	region_757	chr1	114854717	114854775	NM_033020	TRIM33	-	114855304	558	NM_015906	TRIM33	-	114855304	558	NM_033020	TRIM33	-	114855304	558	NM_015906	TRIM33	-	114855304	558
0	0	454	region_758	chr1	114857204	114857270	NM_033020	TRIM33	-	114855304	-1933	NM_015906	TRIM33	-	114855304	-1933	no_match
0	0	411	region_759	chr1	114858432	114858498	NM_033020	TRIM33	-	114855304	-3161	NM_015906	TRIM33	-	114855304	-3161	no_match
0	0	281	region_760	chr1	114859578	114859631	NM_033020	TRIM33	-	114855304	-4300	NM_015906	TRIM33	-	114855304	-4300	no_match
0	294	0	region_761	chr1	114860176	114860227	NM_033020	TRIM33	-	114855304	-4897	NM_015906	TRIM33	-	114855304	-4897	no_match
0	0	465	region_762	chr1	114863190	114863271	NM_033020	TRIM33	-	114855304	-7926	NM_015906	TRIM33	-	114855304	-7926	no_match
0	0	610	region_763	chr1	114864197	114864307	NM_033020	TRIM33	-	114855304	-8948	NM_015906	TRIM33	-	114855304	-8948	no_match
0	0	330	region_764	chr1	114866602	114866658	no_match										no_match
0	326	0	region_765	chr1	114869095	114869146	no_match										no_match
0	0	366	region_766	chr1	114875086	114875149	no_match										no_match
0	400	0	region_767	chr1	114875300	114875356	no_match										no_match
0	378	0	region_768	chr1	114875664	114875726	no_match										no_match
0	0	348	region_769	chr1	114879307	114879363	no_match										no_match
0	810	1239	region_770	chr1	114880272	114880468	no_match										no_match
0	1067	1129	region_771	chr1	114880680	114880956	no_match										no_match
0	0	390	region_772	chr1	114881079	114881158	no_match										no_match
0	0	414	region_773	chr1	114882392	114882449	no_match										no_match
0	0	408	region_774	chr1	114882908	114882988	no_match										no_match
0	315	0	region_775	chr1	114884262	114884316	no_match										no_match
0	0	564	region_776	chr1	114892520	114892601	no_match										no_match
0	629	545	region_777	chr1	114896594	114896712	no_match										no_match
0	310	0	region_778	chr1	114900327	114900379	no_match										no_match
0	0	386	region_779	chr1	114900837	114900893	no_match										no_match
0	0	323	region_780	chr1	114910398	114910450	no_match										no_match
0	0	342	region_781	chr1	114914051	114914105	no_match										NM_005872	BCAS2	-	114925788	11710
0	0	664	region_782	chr1	114915488	114915612	no_match										NM_005872	BCAS2	-	114925788	10238
0	456	0	region_783	chr1	114920520	114920582	NM_005872	BCAS2	-	114925788	5237						NM_005872	BCAS2	-	114925788	5237
0	452	347	region_784	chr1	114925476	114925561	NM_005872	BCAS2	-	114925788	270						NM_005872	BCAS2	-	114925788	270
0	755	617	region_785	chr1	114928982	114929122	NM_005872	BCAS2	-	114925788	-3264						NM_198459	DENND2C	-	115014255	85203	NM_001256404	DENND2C	-	115014255	85203
0	354	0	region_786	chr1	114930196	114930251	NM_005872	BCAS2	-	114925788	-4435						NM_198459	DENND2C	-	115014255	84032	NM_001256404	DENND2C	-	115014255	84032
0	0	456	region_787	chr1	114931093	114931148	NM_005872	BCAS2	-	114925788	-5332						NM_198459	DENND2C	-	115014255	83135	NM_001256404	DENND2C	-	115014255	83135
0	0	735	region_788	chr1	114935352	114935486	NM_005872	BCAS2	-	114925788	-9631						NM_198459	DENND2C	-	115014255	78836	NM_001256404	DENND2C	-	115014255	78836
0	670	619	region_789	chr1	114943478	114943574	no_match										NM_198459	DENND2C	-	115014255	70729	NM_001256404	DENND2C	-	115014255	70729
0	419	0	region_790	chr1	114946335	114946395	no_match										NM_198459	DENND2C	-	115014255	67890	NM_001256404	DENND2C	-	115014255	67890
0	462	0	region_791	chr1	114946537	114946604	no_match										NM_198459	DENND2C	-	115014255	67685	NM_001256404	DENND2C	-	115014255	67685
0	1082	1143	region_792	chr1	114948168	114948338	no_match										NM_198459	DENND2C	-	115014255	66002	NM_001256404	DENND2C	-	115014255	66002
0	0	313	region_793	chr1	114950297	114950348	no_match										NM_198459	DENND2C	-	115014255	63933	NM_001256404	DENND2C	-	115014255	63933
0	526	475	region_794	chr1	114951117	114951232	no_match										NM_198459	DENND2C	-	115014255	63081	NM_001256404	DENND2C	-	115014255	63081
0	0	435	region_795	chr1	114951462	114951518	no_match										NM_198459	DENND2C	-	115014255	62765	NM_001256404	DENND2C	-	115014255	62765
0	0	338	region_796	chr1	114953317	114953390	no_match										NM_198459	DENND2C	-	115014255	60902	NM_001256404	DENND2C	-	115014255	60902
0	0	436	region_797	chr1	114954348	114954407	no_match										NM_198459	DENND2C	-	115014255	59878	NM_001256404	DENND2C	-	115014255	59878
0	0	498	region_798	chr1	114955263	114955328	no_match										NM_198459	DENND2C	-	115014255	58960	NM_001256404	DENND2C	-	115014255	58960
0	0	331	region_799	chr1	114962792	114962844	no_match										NM_198459	DENND2C	-	115014255	51437	NM_001256404	DENND2C	-	115014255	51437
0	353	0	region_800	chr1	114963484	114963536	no_match										NM_198459	DENND2C	-	115014255	50745	NM_001256404	DENND2C	-	115014255	50745
0	0	315	region_801	chr1	114964707	114964764	no_match										NM_198459	DENND2C	-	115014255	49520	NM_001256404	DENND2C	-	115014255	49520
0	0	618	region_802	chr1	114966072	114966184	no_match										NM_198459	DENND2C	-	115014255	48127	NM_001256404	DENND2C	-	115014255	48127
0	423	409	region_803	chr1	114969196	114969254	no_match										NM_198459	DENND2C	-	115014255	45030	NM_001256404	DENND2C	-	115014255	45030
0	412	0	region_804	chr1	114969985	114970042	no_match										NM_198459	DENND2C	-	115014255	44242	NM_001256404	DENND2C	-	115014255	44242
0	853	848	region_805	chr1	114971045	114971238	no_match										NM_198459	DENND2C	-	115014255	43114	NM_001256404	DENND2C	-	115014255	43114
0	432	0	region_806	chr1	114972168	114972240	no_match										NM_198459	DENND2C	-	115014255	42051	NM_001256404	DENND2C	-	115014255	42051
0	0	352	region_807	chr1	114974577	114974634	no_match										NM_198459	DENND2C	-	115014255	39650	NM_001256404	DENND2C	-	115014255	39650
0	0	323	region_808	chr1	114975437	114975490	no_match										NM_198459	DENND2C	-	115014255	38792	NM_001256404	DENND2C	-	115014255	38792
0	469	0	region_809	chr1	114984138	114984211	no_match										NM_198459	DENND2C	-	115014255	30081	NM_001256404	DENND2C	-	115014255	30081
0	0	323	region_810	chr1	114985287	114985344	no_match										NM_198459	DENND2C	-	115014255	28940	NM_001256404	DENND2C	-	115014255	28940
0	1142	920	region_811	chr1	114989374	114989618	no_match										NM_198459	DENND2C	-	115014255	24759	NM_001256404	DENND2C	-	115014255	24759
0	1082	989	region_812	chr1	114995999	114996224	no_match										NM_198459	DENND2C	-	115014255	18144	NM_001256404	DENND2C	-	115014255	18144
0	0	325	region_813	chr1	115000272	115000325	no_match										NM_198459	DENND2C	-	115014255	13957	NM_001256404	DENND2C	-	115014255	13957
0	537	354	region_814	chr1	115004677	115004745	NM_198459	DENND2C	-	115014255	9544	NM_001256404	DENND2C	-	115014255	9544	NM_198459	DENND2C	-	115014255	9544	NM_001256404	DENND2C	-	115014255	9544
0	497	665	region_815	chr1	115009676	115009769	NM_198459	DENND2C	-	115014255	4533	NM_001256404	DENND2C	-	115014255	4533	NM_198459	DENND2C	-	115014255	4533	NM_001256404	DENND2C	-	115014255	4533
0	279	0	region_816	chr1	115012011	115012063	NM_198459	DENND2C	-	115014255	2218	NM_001256404	DENND2C	-	115014255	2218	NM_198459	DENND2C	-	115014255	2218	NM_001256404	DENND2C	-	115014255	2218
0	745	847	region_817	chr1	115014674	115014838	NM_198459	DENND2C	-	115014255	-501	NM_001256404	DENND2C	-	115014255	-501	no_match
0	0	339	region_818	chr1	115020687	115020753	NM_198459	DENND2C	-	115014255	-6465	NM_001256404	DENND2C	-	115014255	-6465	NM_001172626	AMPD1	-	115039762	19042	NM_000036	AMPD1	-	115039762	19042
0	0	439	region_819	chr1	115021469	115021544	NM_198459	DENND2C	-	115014255	-7251	NM_001256404	DENND2C	-	115014255	-7251	NM_001172626	AMPD1	-	115039762	18256	NM_000036	AMPD1	-	115039762	18256
0	383	344	region_820	chr1	115022032	115022089	NM_198459	DENND2C	-	115014255	-7805	NM_001256404	DENND2C	-	115014255	-7805	NM_001172626	AMPD1	-	115039762	17702	NM_000036	AMPD1	-	115039762	17702
0	0	380	region_821	chr1	115025641	115025693	no_match										NM_001172626	AMPD1	-	115039762	14095	NM_000036	AMPD1	-	115039762	14095
0	432	0	region_822	chr1	115025903	115025987	no_match										NM_001172626	AMPD1	-	115039762	13817	NM_000036	AMPD1	-	115039762	13817
0	0	643	region_823	chr1	115027318	115027421	no_match										NM_001172626	AMPD1	-	115039762	12393	NM_000036	AMPD1	-	115039762	12393
0	0	388	region_824	chr1	115030190	115030249	NM_001172626	AMPD1	-	115039762	9543	NM_000036	AMPD1	-	115039762	9543	NM_001172626	AMPD1	-	115039762	9543	NM_000036	AMPD1	-	115039762	9543
0	428	388	region_825	chr1	115031228	115031322	NM_001172626	AMPD1	-	115039762	8487	NM_000036	AMPD1	-	115039762	8487	NM_001172626	AMPD1	-	115039762	8487	NM_000036	AMPD1	-	115039762	8487
0	0	663	region_826	chr1	115031969	115032087	NM_001172626	AMPD1	-	115039762	7734	NM_000036	AMPD1	-	115039762	7734	NM_001172626	AMPD1	-	115039762	7734	NM_000036	AMPD1	-	115039762	7734
0	824	767	region_827	chr1	115032968	115033148	NM_001172626	AMPD1	-	115039762	6704	NM_000036	AMPD1	-	115039762	6704	NM_001172626	AMPD1	-	115039762	6704	NM_000036	AMPD1	-	115039762	6704
0	540	455	region_828	chr1	115034862	115034965	NM_001172626	AMPD1	-	115039762	4849	NM_000036	AMPD1	-	115039762	4849	NM_001172626	AMPD1	-	115039762	4849	NM_000036	AMPD1	-	115039762	4849
0	444	0	region_829	chr1	115041398	115041467	NM_001172626	AMPD1	-	115039762	-1670	NM_000036	AMPD1	-	115039762	-1670	no_match
0	277	0	region_830	chr1	115042030	115042081	NM_001172626	AMPD1	-	115039762	-2293	NM_000036	AMPD1	-	115039762	-2293	no_match
0	0	255	region_831	chr1	115044970	115045025	NM_001172626	AMPD1	-	115039762	-5235	NM_000036	AMPD1	-	115039762	-5235	no_match
0	449	0	region_832	chr1	115050846	115050919	no_match										NM_002524	NRAS	-	115061038	10156
0	0	386	region_833	chr1	115057375	115057447	NM_002524	NRAS	-	115061038	3627						NM_002524	NRAS	-	115061038	3627
0	500	0	region_834	chr1	115059616	115059700	NM_002524	NRAS	-	115061038	1380						NM_002524	NRAS	-	115061038	1380
0	757	753	region_835	chr1	115060134	115060279	NM_002524	NRAS	-	115061038	832						NM_002524	NRAS	-	115061038	832
0	0	293	region_836	chr1	115060381	115060433	NM_002524	NRAS	-	115061038	631						NM_002524	NRAS	-	115061038	631
0	886	0	region_837	chr1	115061014	115061150	NM_002524	NRAS	-	115061038	-44						NM_001242893	CSDE1	-	115102194	41112	NM_001242892	CSDE1	-	115102194	41112
0	410	451	region_838	chr1	115062786	115062874	NM_002524	NRAS	-	115061038	-1792						NM_001242893	CSDE1	-	115102194	39364	NM_001242892	CSDE1	-	115102194	39364
0	0	481	region_839	chr1	115063356	115063420	NM_002524	NRAS	-	115061038	-2350						NM_001242893	CSDE1	-	115102194	38806	NM_001242892	CSDE1	-	115102194	38806
0	637	659	region_840	chr1	115064652	115064801	NM_002524	NRAS	-	115061038	-3688						NM_001242893	CSDE1	-	115102194	37468	NM_001242892	CSDE1	-	115102194	37468
0	531	0	region_841	chr1	115066756	115066819	NM_002524	NRAS	-	115061038	-5749						NM_001242893	CSDE1	-	115102194	35407	NM_001242892	CSDE1	-	115102194	35407
0	376	0	region_842	chr1	115067999	115068066	NM_002524	NRAS	-	115061038	-6994						NM_001242893	CSDE1	-	115102194	34162	NM_001242892	CSDE1	-	115102194	34162
0	0	399	region_843	chr1	115069417	115069482	NM_002524	NRAS	-	115061038	-8411						NM_001242893	CSDE1	-	115102194	32745	NM_001242892	CSDE1	-	115102194	32745
0	271	0	region_844	chr1	115069895	115069950	NM_002524	NRAS	-	115061038	-8884						NM_001242893	CSDE1	-	115102194	32272	NM_001242892	CSDE1	-	115102194	32272
0	0	355	region_845	chr1	115070058	115070119	NM_002524	NRAS	-	115061038	-9050						NM_001242893	CSDE1	-	115102194	32106	NM_001242892	CSDE1	-	115102194	32106
0	0	372	region_846	chr1	115074088	115074142	no_match										NM_001242893	CSDE1	-	115102194	28079	NM_001242892	CSDE1	-	115102194	28079
0	0	377	region_847	chr1	115077374	115077429	no_match										NM_001242893	CSDE1	-	115102194	24793	NM_001242892	CSDE1	-	115102194	24793
0	0	322	region_848	chr1	115092931	115092982	NM_001242893	CSDE1	-	115102194	9238	NM_001242892	CSDE1	-	115102194	9238	NM_001242893	CSDE1	-	115102194	9238	NM_001242892	CSDE1	-	115102194	9238	9238	NM_007158	CSDE1	-	115102194	9238	NM_001007553	CSDE1	-	115102194	9238
0	0	505	region_849	chr1	115095859	115095920	NM_001242893	CSDE1	-	115102194	6305	NM_001242892	CSDE1	-	115102194	6305	NM_001242893	CSDE1	-	115102194	6305	NM_001242892	CSDE1	-	115102194	6305	6305	NM_007158	CSDE1	-	115102194	6305	NM_001007553	CSDE1	-	115102194	6305
0	0	362	region_850	chr1	115097696	115097757	NM_001242893	CSDE1	-	115102194	4468	NM_001242892	CSDE1	-	115102194	4468	NM_001242893	CSDE1	-	115102194	4468	NM_001242892	CSDE1	-	115102194	4468	4468	NM_007158	CSDE1	-	115102194	4468	NM_001007553	CSDE1	-	115102194	4468
0	0	398	region_851	chr1	115099568	115099624	NM_001242893	CSDE1	-	115102194	2598	NM_001242892	CSDE1	-	115102194	2598	NM_001242893	CSDE1	-	115102194	2598	NM_001242892	CSDE1	-	115102194	2598	2598	NM_007158	CSDE1	-	115102194	2598	NM_001007553	CSDE1	-	115102194	2598
0	418	0	region_852	chr1	115100180	115100256	NM_001242893	CSDE1	-	115102194	1976	NM_001242892	CSDE1	-	115102194	1976	NM_001242893	CSDE1	-	115102194	1976	NM_001242892	CSDE1	-	115102194	1976	1976	NM_007158	CSDE1	-	115102194	1976	NM_001007553	CSDE1	-	115102194	1976
0	2250	0	region_853	chr1	115100399	115100628	NM_001242893	CSDE1	-	115102194	1681	NM_001242892	CSDE1	-	115102194	1681	NM_001242893	CSDE1	-	115102194	1681	NM_001242892	CSDE1	-	115102194	1681	1681	NM_007158	CSDE1	-	115102194	1681	NM_001007553	CSDE1	-	115102194	1681
0	776	909	region_854	chr1	115101502	115101725	NM_001242893	CSDE1	-	115102194	581	NM_001242892	CSDE1	-	115102194	581	NM_001242893	CSDE1	-	115102194	581	NM_001242892	CSDE1	-	115102194	581	581	NM_007158	CSDE1	-	115102194	581	NM_001007553	CSDE1	-	115102194	581
0	333	0	region_855	chr1	115101856	115101908	NM_001242893	CSDE1	-	115102194	312	NM_001242892	CSDE1	-	115102194	312	NM_001242893	CSDE1	-	115102194	312	NM_001242892	CSDE1	-	115102194	312	312	NM_007158	CSDE1	-	115102194	312	NM_001007553	CSDE1	-	115102194	312
0	818	527	region_856	chr1	115102200	115102334	NM_001242893	CSDE1	-	115102194	-73	NM_001242892	CSDE1	-	115102194	-73	no_match										-73	NM_007158	CSDE1	-	115102194	-73	NM_001007553	CSDE1	-	115102194	-73
0	0	344	region_857	chr1	115107309	115107371	NM_001242893	CSDE1	-	115102194	-5146	NM_001242892	CSDE1	-	115102194	-5146	no_match										-5146	NM_007158	CSDE1	-	115102194	-5146	NM_001007553	CSDE1	-	115102194	-5146
0	337	0	region_858	chr1	115108202	115108260	NM_001242893	CSDE1	-	115102194	-6037	NM_001242892	CSDE1	-	115102194	-6037	no_match										-6037	NM_007158	CSDE1	-	115102194	-6037	NM_001007553	CSDE1	-	115102194	-6037
0	0	327	region_859	chr1	115111276	115111334	NM_001242893	CSDE1	-	115102194	-9111	NM_001242892	CSDE1	-	115102194	-9111	no_match										-9111	NM_007158	CSDE1	-	115102194	-9111	NM_001007553	CSDE1	-	115102194	-9111
0	0	307	region_860	chr1	115115194	115115247	NM_025073	SIKE1	-	115124831	9611	NR_049741	SIKE1	-	115124831	9611	NM_025073	SIKE1	-	115124831	9611	NR_049741	SIKE1	-	115124831	9611	9611
0	0	504	region_861	chr1	115124282	115124364	NM_025073	SIKE1	-	115124831	508	NR_049741	SIKE1	-	115124831	508	NM_025073	SIKE1	-	115124831	508	NR_049741	SIKE1	-	115124831	508	508
0	350	0	region_862	chr1	115125642	115125709	NM_025073	SIKE1	-	115124831	-844	NR_049741	SIKE1	-	115124831	-844	no_match										-844
0	0	445	region_863	chr1	115140741	115140801	no_match										no_match
0	452	420	region_864	chr1	115142503	115142575	no_match										no_match
0	0	477	region_865	chr1	115163739	115163826	no_match										no_match
0	565	0	region_866	chr1	115165124	115165211	no_match										no_match
0	2225	0	region_867	chr1	115177186	115177400	no_match										no_match
0	474	0	region_868	chr1	115178097	115178155	no_match										no_match
0	524	0	region_869	chr1	115182755	115182817	no_match										no_match
0	318	0	region_870	chr1	115254989	115255046	no_match										NM_003176	SYCP1	+	115198977	56040
0	500	0	region_871	chr1	115258855	115258916	no_match										NM_003176	SYCP1	+	115198977	59908
0	500	0	region_872	chr1	115271607	115271695	no_match										NM_003176	SYCP1	+	115198977	72674
0	385	0	region_873	chr1	115319153	115319208	no_match										NM_003176	SYCP1	+	115198977	120203
0	335	0	region_874	chr1	115328602	115328653	no_match										NM_003176	SYCP1	+	115198977	129650
0	1622	0	region_875	chr1	115529159	115529372	no_match										no_match
0	339	0	region_876	chr1	115815505	115815561	no_match										no_match
0	0	286	region_877	chr1	116249634	116249687	no_match										no_match
0	296	0	region_878	chr1	116320272	116320327	NM_018420	SLC22A15	+	116320641	-342						no_match
0	2957	0	region_879	chr1	116350914	116351189	no_match										NM_018420	SLC22A15	+	116320641	30410
0	317	0	region_880	chr1	116390665	116390717	no_match										NM_018420	SLC22A15	+	116320641	70050
0	0	601	region_881	chr1	116534877	116534961	no_match										no_match
0	314	0	region_882	chr1	116606978	116607029	no_match										no_match
0	0	434	region_883	chr1	116613227	116613287	no_match										no_match
0	481	453	region_884	chr1	116646174	116646247	no_match										no_match
0	0	356	region_885	chr1	116653832	116653897	no_match										no_match
0	0	594	region_886	chr1	116658399	116658510	no_match										no_match
0	302	0	region_887	chr1	116674689	116674740	no_match										no_match
0	1113	0	region_888	chr1	116876880	116877073	no_match										NM_001779	CD58	-	116915238	38262	NR_026665	CD58	-	116915238	38262
0	0	376	region_889	chr1	116933966	116934018	no_match										NM_001542	IGSF3	-	117011837	77845	NM_001007237	IGSF3	-	117011837	77845
0	0	431	region_890	chr1	116944185	116944263	no_match										NM_001542	IGSF3	-	117011837	67613	NM_001007237	IGSF3	-	117011837	67613
0	1027	0	region_891	chr1	117259382	117259530	NM_020440	PTGFRN	+	117254211	5245						NM_020440	PTGFRN	+	117254211	5245
0	0	384	region_892	chr1	117374722	117374780	no_match										NM_001256106	CD101	+	117345894	28857	NM_004258	CD101	+	117345894	28857
0	387	0	region_893	chr1	117671763	117671820	no_match										no_match
0	819	0	region_894	chr1	117686703	117686859	no_match										no_match
0	1369	0	region_895	chr1	117966942	117967095	no_match										NM_017709	FAM46C	+	117950126	16892
0	8369	0	region_896	chr1	118079255	118079532	no_match										no_match
0	0	352	region_897	chr1	118132318	118132370	no_match										no_match
0	1744	0	region_898	chr1	118425585	118425777	no_match										NM_206996	SPAG17	-	118529371	103690
0	962	0	region_899	chr1	119036420	119036540	no_match										no_match
0	982	0	region_900	chr1	120368252	120368326	no_match										NM_024408	NOTCH2	-	120413840	45551	NM_001200001	NOTCH2	-	120413840	45551
0	432	0	region_901	chr1	120396617	120396671	no_match										NM_024408	NOTCH2	-	120413840	17196	NM_001200001	NOTCH2	-	120413840	17196
0	0	386	region_902	chr1	120407458	120407510	NM_024408	NOTCH2	-	120413840	6356	NM_001200001	NOTCH2	-	120413840	6356	NM_024408	NOTCH2	-	120413840	6356	NM_001200001	NOTCH2	-	120413840	6356
0	1151	0	region_903	chr1	120902129	120902222	no_match										no_match
0	445	790	region_904	chr1	121053449	121053546	no_match										no_match
0	1786	1748	region_905	chr1	121053712	121053822	no_match										no_match
0	799	701	region_906	chr1	121054584	121054654	no_match										no_match
0	3460	3960	region_907	chr1	121055794	121055955	no_match										no_match
0	475	0	region_908	chr1	121056064	121056121	no_match										no_match
0	5369	4613	region_909	chr1	121057248	121057347	no_match										no_match
0	1210	1114	region_910	chr1	121057481	121057656	no_match										no_match
0	1786	1482	region_911	chr1	121059507	121059595	no_match										no_match
0	410	456	region_912	chr1	121083590	121083646	no_match										no_match
0	4674	5832	region_913	chr1	121180134	121180245	no_match										no_match
0	946	741	region_914	chr1	121181542	121181767	no_match										no_match
0	1938	2014	region_915	chr1	121184685	121184929	no_match										no_match
0	836	1064	region_916	chr1	121185034	121185111	no_match										no_match
0	577	395	region_917	chr1	141476978	141477050	no_match										no_match
0	1329	1975	region_918	chr1	141477389	141477604	no_match										no_match
0	408	0	region_919	chr1	141478026	141478084	no_match										no_match
0	406	0	region_920	chr1	141478189	141478244	no_match										no_match
0	0	598	region_921	chr1	141479242	141479361	no_match										no_match
0	779	1208	region_922	chr1	141479808	141479901	no_match										no_match
0	886	1221	region_923	chr1	141480303	141480593	no_match										no_match
0	568	554	region_924	chr1	141480990	141481060	no_match										no_match
0	414	671	region_925	chr1	141481381	141481457	no_match										no_match
0	452	460	region_926	chr1	141481827	141481900	no_match										no_match
0	0	313	region_927	chr1	141483742	141483793	no_match										no_match
0	0	333	region_928	chr1	141544084	141544135	no_match										no_match
0	0	383	region_929	chr1	141546483	141546554	no_match										no_match
0	409	0	region_930	chr1	141731668	141731723	no_match										no_match
0	418	0	region_931	chr1	141736000	141736056	no_match										no_match
0	306	0	region_932	chr1	141791650	141791704	no_match										no_match
0	0	274	region_933	chr1	141815498	141815553	no_match										no_match
0	431	0	region_934	chr1	141816245	141816304	no_match										no_match
0	745	0	region_935	chr1	141832366	141832485	no_match										no_match
0	542	540	region_936	chr1	141833709	141833809	no_match										no_match
0	587	0	region_937	chr1	141839133	141839199	no_match										no_match
0	0	373	region_938	chr1	141839634	141839690	no_match										no_match
0	570	895	region_939	chr1	141845949	141846179	no_match										no_match
0	516	630	region_940	chr1	141846860	141846939	no_match										no_match
0	0	380	region_941	chr1	141847719	141847779	no_match										no_match
0	0	368	region_942	chr1	141861097	141861152	no_match										no_match
0	0	413	region_943	chr1	141861710	141861765	no_match										no_match
0	0	361	region_944	chr1	141877884	141877940	no_match										no_match
0	262	0	region_945	chr1	141891973	141892025	no_match										no_match
0	0	406	region_946	chr1	142092793	142092845	no_match										no_match
0	0	498	region_947	chr1	142112814	142112882	no_match										no_match
0	1558	2235	region_948	chr1	142120231	142120360	no_match										no_match
0	1140	1291	region_949	chr1	142120552	142120780	no_match										no_match
0	1402	1101	region_950	chr1	142121163	142121277	no_match										no_match
0	1672	1340	region_951	chr1	142121904	142122087	no_match										no_match
0	1606	1747	region_952	chr1	142124134	142124314	no_match										no_match
0	711	901	region_953	chr1	142124883	142124957	no_match										no_match
0	683	1156	region_954	chr1	142125127	142125337	no_match										no_match
0	418	0	region_955	chr1	142188457	142188516	no_match										no_match
0	0	376	region_956	chr1	142290872	142290939	no_match										no_match
0	0	461	region_957	chr1	142295482	142295543	no_match										no_match
0	446	424	region_958	chr1	142306376	142306469	no_match										no_match
0	374	0	region_959	chr1	142340759	142340823	no_match										no_match
0	0	383	region_960	chr1	142354700	142354757	no_match										no_match
0	383	0	region_961	chr1	142362067	142362128	no_match										no_match
0	0	378	region_962	chr1	142371280	142371339	no_match										no_match
0	389	515	region_963	chr1	142378424	142378484	no_match										no_match
0	0	467	region_964	chr1	142380773	142380838	no_match										no_match
0	0	370	region_965	chr1	142381899	142381954	no_match										no_match
0	0	394	region_966	chr1	142706183	142706249	no_match										NR_034178	SRGAP2B	+	142627087	79129
0	0	262	region_967	chr1	142716789	142716840	no_match										NR_034178	SRGAP2B	+	142627087	89727
0	0	311	region_968	chr1	142719220	142719281	no_match										NR_034178	SRGAP2B	+	142627087	92163
0	0	561	region_969	chr1	142719681	142719784	no_match										NR_034178	SRGAP2B	+	142627087	92645
0	396	0	region_970	chr1	142721263	142721329	no_match										NR_034178	SRGAP2B	+	142627087	94209
0	0	375	region_971	chr1	142721647	142721702	no_match										NR_034178	SRGAP2B	+	142627087	94587
0	436	633	region_972	chr1	142722041	142722127	no_match										NR_034178	SRGAP2B	+	142627087	94997
0	0	329	region_973	chr1	142722237	142722314	no_match										NR_034178	SRGAP2B	+	142627087	95188
0	286	0	region_974	chr1	142723528	142723584	no_match										NR_034178	SRGAP2B	+	142627087	96469
0	290	0	region_975	chr1	142723981	142724037	no_match										NR_034178	SRGAP2B	+	142627087	96922
0	0	448	region_976	chr1	142724162	142724237	no_match										NR_034178	SRGAP2B	+	142627087	97112
0	0	291	region_977	chr1	142726614	142726666	no_match										NR_034178	SRGAP2B	+	142627087	99553
0	0	308	region_978	chr1	142727329	142727382	no_match										NR_034178	SRGAP2B	+	142627087	100268
0	0	413	region_979	chr1	142730548	142730622	no_match										NR_034178	SRGAP2B	+	142627087	103498
0	441	601	region_980	chr1	143240023	143240116	NR_024584	LOC728875	-	143233326	-6743						no_match
0	0	331	region_981	chr1	143242367	143242431	NR_024584	LOC728875	-	143233326	-9073						no_match
0	514	620	region_982	chr1	143242824	143242900	NR_024584	LOC728875	-	143233326	-9536						no_match
0	0	400	region_983	chr1	143244515	143244572	no_match										no_match
0	0	328	region_984	chr1	143244780	143244836	no_match										no_match
0	0	549	region_985	chr1	143245033	143245155	no_match										no_match
0	526	0	region_986	chr1	143245564	143245639	no_match										no_match
0	0	458	region_987	chr1	143246504	143246567	no_match										no_match
0	619	637	region_988	chr1	143246730	143246835	no_match										no_match
0	479	0	region_989	chr1	143247223	143247299	no_match										no_match
0	849	0	region_990	chr1	143247602	143247687	no_match										no_match
0	305	0	region_991	chr1	143250081	143250132	no_match										no_match
0	0	308	region_992	chr1	143251117	143251177	no_match										no_match
0	0	379	region_993	chr1	143256170	143256238	no_match										no_match
0	0	537	region_994	chr1	143258236	143258330	no_match										no_match
0	587	585	region_995	chr1	143262614	143262697	no_match										no_match
0	321	0	region_996	chr1	143408300	143408351	no_match										NM_001037675	NBPF9	+	143326315	82010
0	0	456	region_997	chr1	143537718	143537772	no_match										NM_001037675	NBPF9	+	143326315	211430
0	444	0	region_998	chr1	143561251	143561306	no_match										no_match
0	563	567	region_999	chr1	143565369	143565481	no_match										NM_001198832	PDE4DIP	-	143751349	185924	NM_001198834	PDE4DIP	-	143706390	140965
0	419	638	region_1000	chr1	143569790	143569873	no_match										NM_001198832	PDE4DIP	-	143751349	181518	NM_001198834	PDE4DIP	-	143706390	136559
0	326	0	region_1001	chr1	143579028	143579081	no_match										NM_001198832	PDE4DIP	-	143751349	172295	NM_001198834	PDE4DIP	-	143706390	127336
0	0	472	region_1002	chr1	143591997	143592058	no_match										NM_001198832	PDE4DIP	-	143751349	159322	NM_001198834	PDE4DIP	-	143706390	114363
0	434	0	region_1003	chr1	143602557	143602625	no_match										NM_001198832	PDE4DIP	-	143751349	148758	NM_001198834	PDE4DIP	-	143706390	103799
0	0	847	region_1004	chr1	143603807	143603933	no_match										NM_001198832	PDE4DIP	-	143751349	147479	NM_001198834	PDE4DIP	-	143706390	102520
0	626	573	region_1005	chr1	143628794	143628900	no_match										NM_001198832	PDE4DIP	-	143751349	122502	NM_001198834	PDE4DIP	-	143706390	77543
0	434	0	region_1006	chr1	143633060	143633126	no_match										NM_001198832	PDE4DIP	-	143751349	118256	NM_001198834	PDE4DIP	-	143706390	73297
0	401	0	region_1007	chr1	143641980	143642032	NM_001002811	PDE4DIP	-	143643389	1383						NM_001198832	PDE4DIP	-	143751349	109343	NM_001198834	PDE4DIP	-	143706390	64384
0	0	512	region_1008	chr1	143642291	143642387	NM_001002811	PDE4DIP	-	143643389	1050						NM_001198832	PDE4DIP	-	143751349	109010	NM_001198834	PDE4DIP	-	143706390	64051
0	549	0	region_1009	chr1	143644374	143644482	NM_001002811	PDE4DIP	-	143643389	-1039						NM_001198832	PDE4DIP	-	143751349	106921	NM_001198834	PDE4DIP	-	143706390	61962
0	407	0	region_1010	chr1	143649846	143649903	NM_001002811	PDE4DIP	-	143643389	-6485						NM_001198832	PDE4DIP	-	143751349	101475	NM_001198834	PDE4DIP	-	143706390	56516
0	489	0	region_1011	chr1	143652707	143652772	NM_001002811	PDE4DIP	-	143643389	-9350						NM_001198832	PDE4DIP	-	143751349	98610	NM_001198834	PDE4DIP	-	143706390	53651
0	291	0	region_1012	chr1	143655186	143655239	no_match										NM_001198832	PDE4DIP	-	143751349	96137	NM_001198834	PDE4DIP	-	143706390	51178
0	483	0	region_1013	chr1	143694602	143694660	no_match										NM_001198832	PDE4DIP	-	143751349	56718	NM_001198834	PDE4DIP	-	143706390	11759
0	0	671	region_1014	chr1	143697657	143697730	NM_001198834	PDE4DIP	-	143706390	8697	NM_014644	PDE4DIP	-	143706379	8686	NM_001198832	PDE4DIP	-	143751349	53656	NM_001198834	PDE4DIP	-	143706390	8697	8746	NM_001002810	PDE4DIP	-	143706390	8697
0	1664	835	region_1015	chr1	143698552	143698817	NM_001198834	PDE4DIP	-	143706390	7706	NM_014644	PDE4DIP	-	143706379	7695	NM_001198832	PDE4DIP	-	143751349	52665	NM_001198834	PDE4DIP	-	143706390	7706	9784	NM_001195261	PDE4DIP	-	143706439	7755	NM_001002810	PDE4DIP	-	143706390	7706
0	383	0	region_1016	chr1	143699319	143699371	NM_001198834	PDE4DIP	-	143706390	7045	NM_014644	PDE4DIP	-	143706379	7034	NM_001198832	PDE4DIP	-	143751349	52004	NM_001198834	PDE4DIP	-	143706390	7045	9123	NM_001195261	PDE4DIP	-	143706439	7094	NM_001002810	PDE4DIP	-	143706390	7045
0	382	0	region_1017	chr1	143699499	143699553	NM_001198834	PDE4DIP	-	143706390	6864	NM_014644	PDE4DIP	-	143706379	6853	NM_001198832	PDE4DIP	-	143751349	51823	NM_001198834	PDE4DIP	-	143706390	6864	8942	NM_001195261	PDE4DIP	-	143706439	6913	NM_001002810	PDE4DIP	-	143706390	6864
0	0	260	region_1018	chr1	143699842	143699893	NM_001198834	PDE4DIP	-	143706390	6523	NM_014644	PDE4DIP	-	143706379	6512	NM_001198832	PDE4DIP	-	143751349	51482	NM_001198834	PDE4DIP	-	143706390	6523	8601	NM_001195261	PDE4DIP	-	143706439	6572	NM_001002810	PDE4DIP	-	143706390	6523
0	0	293	region_1019	chr1	143701656	143701710	NM_001198834	PDE4DIP	-	143706390	4707	NM_014644	PDE4DIP	-	143706379	4696	NM_001198832	PDE4DIP	-	143751349	49666	NM_001198834	PDE4DIP	-	143706390	4707	6785	NM_001195261	PDE4DIP	-	143706439	4756	NM_001002810	PDE4DIP	-	143706390	4707
0	340	0	region_1020	chr1	143702439	143702492	NM_001198834	PDE4DIP	-	143706390	3925	NM_014644	PDE4DIP	-	143706379	3914	NM_001198832	PDE4DIP	-	143751349	48884	NM_001198834	PDE4DIP	-	143706390	3925	6003	NM_001195261	PDE4DIP	-	143706439	3974	NM_001002810	PDE4DIP	-	143706390	3925
0	366	0	region_1021	chr1	143703320	143703381	NM_001198834	PDE4DIP	-	143706390	3040	NM_014644	PDE4DIP	-	143706379	3029	NM_001198832	PDE4DIP	-	143751349	47999	NM_001198834	PDE4DIP	-	143706390	3040	5118	NM_001195261	PDE4DIP	-	143706439	3089	NM_001002810	PDE4DIP	-	143706390	3040
0	983	1154	region_1022	chr1	143704399	143704632	NM_001198834	PDE4DIP	-	143706390	1875	NM_014644	PDE4DIP	-	143706379	1864	NM_001198832	PDE4DIP	-	143751349	46834	NM_001198834	PDE4DIP	-	143706390	1875	3953	NM_001195261	PDE4DIP	-	143706439	1924	NM_001002810	PDE4DIP	-	143706390	1875
0	0	429	region_1023	chr1	143708965	143709028	NM_001198834	PDE4DIP	-	143706390	-2606	NM_014644	PDE4DIP	-	143706379	-2617	NM_001198832	PDE4DIP	-	143751349	42353	NM_022359	PDE4DIP	-	143787543	78547	-528	NM_001195261	PDE4DIP	-	143706439	-2557	NM_001002810	PDE4DIP	-	143706390	-2606
0	835	0	region_1024	chr1	143709219	143709397	NM_001198834	PDE4DIP	-	143706390	-2918	NM_014644	PDE4DIP	-	143706379	-2929	NM_001198832	PDE4DIP	-	143751349	42041	NM_022359	PDE4DIP	-	143787543	78235	-840	NM_001195261	PDE4DIP	-	143706439	-2869	NM_001002810	PDE4DIP	-	143706390	-2918
0	352	0	region_1025	chr1	143713045	143713108	NM_001198834	PDE4DIP	-	143706390	-6686	NM_014644	PDE4DIP	-	143706379	-6697	NM_001198832	PDE4DIP	-	143751349	38273	NM_022359	PDE4DIP	-	143787543	74467	-4608	NM_001195261	PDE4DIP	-	143706439	-6637	NM_001002810	PDE4DIP	-	143706390	-6686
0	838	507	region_1026	chr1	143713315	143713441	NM_001198834	PDE4DIP	-	143706390	-6988	NM_014644	PDE4DIP	-	143706379	-6999	NM_001198832	PDE4DIP	-	143751349	37971	NM_022359	PDE4DIP	-	143787543	74165	-4910	NM_001195261	PDE4DIP	-	143706439	-6939	NM_001002810	PDE4DIP	-	143706390	-6988
0	743	652	region_1027	chr1	143715596	143715722	NM_001198834	PDE4DIP	-	143706390	-9269	NM_014644	PDE4DIP	-	143706379	-9280	NM_001198832	PDE4DIP	-	143751349	35690	NM_022359	PDE4DIP	-	143787543	71884	-7191	NM_001195261	PDE4DIP	-	143706439	-9220	NM_001002810	PDE4DIP	-	143706390	-9269
0	488	0	region_1028	chr1	143715823	143715890	NM_001198834	PDE4DIP	-	143706390	-9466	NM_014644	PDE4DIP	-	143706379	-9477	NM_001198832	PDE4DIP	-	143751349	35493	NM_022359	PDE4DIP	-	143787543	71687	-7388	NM_001195261	PDE4DIP	-	143706439	-9417	NM_001002810	PDE4DIP	-	143706390	-9466
0	0	704	region_1029	chr1	143716876	143717001	NM_001195260	PDE4DIP	-	143708468	-8470						NM_001198832	PDE4DIP	-	143751349	34411	NM_022359	PDE4DIP	-	143787543	70605
0	0	993	region_1030	chr1	143717514	143717707	NM_001195260	PDE4DIP	-	143708468	-9142						NM_001198832	PDE4DIP	-	143751349	33739	NM_022359	PDE4DIP	-	143787543	69933
0	0	308	region_1031	chr1	143719303	143719355	no_match										NM_001198832	PDE4DIP	-	143751349	32020	NM_022359	PDE4DIP	-	143787543	68214
0	741	1356	region_1032	chr1	143723401	143723568	no_match										NM_001198832	PDE4DIP	-	143751349	27865	NM_022359	PDE4DIP	-	143787543	64059
0	411	0	region_1033	chr1	143724654	143724724	no_match										NM_001198832	PDE4DIP	-	143751349	26660	NM_022359	PDE4DIP	-	143787543	62854
0	522	987	region_1034	chr1	143726313	143726507	no_match										NM_001198832	PDE4DIP	-	143751349	24939	NM_022359	PDE4DIP	-	143787543	61133
0	758	1005	region_1035	chr1	143727572	143727797	no_match										NM_001198832	PDE4DIP	-	143751349	23665	NM_022359	PDE4DIP	-	143787543	59859
0	320	402	region_1036	chr1	143728079	143728142	no_match										NM_001198832	PDE4DIP	-	143751349	23239	NM_022359	PDE4DIP	-	143787543	59433
0	0	357	region_1037	chr1	143729241	143729296	no_match										NM_001198832	PDE4DIP	-	143751349	22081	NM_022359	PDE4DIP	-	143787543	58275
0	276	0	region_1038	chr1	143730097	143730150	no_match										NM_001198832	PDE4DIP	-	143751349	21226	NM_022359	PDE4DIP	-	143787543	57420
0	0	408	region_1039	chr1	143730695	143730751	no_match										NM_001198832	PDE4DIP	-	143751349	20626	NM_022359	PDE4DIP	-	143787543	56820
0	0	314	region_1040	chr1	143731933	143731986	no_match										NM_001198832	PDE4DIP	-	143751349	19390	NM_022359	PDE4DIP	-	143787543	55584
0	0	431	region_1041	chr1	143733865	143733942	no_match										NM_001198832	PDE4DIP	-	143751349	17446	NM_022359	PDE4DIP	-	143787543	53640
0	657	994	region_1042	chr1	143734415	143734635	no_match										NM_001198832	PDE4DIP	-	143751349	16824	NM_022359	PDE4DIP	-	143787543	53018
0	0	414	region_1043	chr1	143734880	143734951	no_match										NM_001198832	PDE4DIP	-	143751349	16434	NM_022359	PDE4DIP	-	143787543	52628
0	0	359	region_1044	chr1	143735150	143735210	no_match										NM_001198832	PDE4DIP	-	143751349	16169	NM_022359	PDE4DIP	-	143787543	52363
0	0	702	region_1045	chr1	143735573	143735649	no_match										NM_001198832	PDE4DIP	-	143751349	15738	NM_022359	PDE4DIP	-	143787543	51932
0	0	406	region_1046	chr1	143736251	143736303	no_match										NM_001198832	PDE4DIP	-	143751349	15072	NM_022359	PDE4DIP	-	143787543	51266
0	287	324	region_1047	chr1	143736535	143736592	no_match										NM_001198832	PDE4DIP	-	143751349	14786	NM_022359	PDE4DIP	-	143787543	50980
0	326	407	region_1048	chr1	143736712	143736784	no_match										NM_001198832	PDE4DIP	-	143751349	14601	NM_022359	PDE4DIP	-	143787543	50795
0	0	893	region_1049	chr1	143737116	143737328	no_match										NM_001198832	PDE4DIP	-	143751349	14127	NM_022359	PDE4DIP	-	143787543	50321
0	508	0	region_1050	chr1	143738691	143738765	no_match										NM_001198832	PDE4DIP	-	143751349	12621	NM_022359	PDE4DIP	-	143787543	48815
0	654	607	region_1051	chr1	143739425	143739518	no_match										NM_001198832	PDE4DIP	-	143751349	11878	NM_022359	PDE4DIP	-	143787543	48072
0	311	0	region_1052	chr1	143740247	143740304	no_match										NM_001198832	PDE4DIP	-	143751349	11074	NM_022359	PDE4DIP	-	143787543	47268
0	312	0	region_1053	chr1	143741909	143741963	NM_001198832	PDE4DIP	-	143751349	9413						NM_001198832	PDE4DIP	-	143751349	9413	NM_022359	PDE4DIP	-	143787543	45607
0	0	423	region_1054	chr1	143742748	143742815	NM_001198832	PDE4DIP	-	143751349	8568						NM_001198832	PDE4DIP	-	143751349	8568	NM_022359	PDE4DIP	-	143787543	44762
0	0	342	region_1055	chr1	143744526	143744586	NM_001198832	PDE4DIP	-	143751349	6793						NM_001198832	PDE4DIP	-	143751349	6793	NM_022359	PDE4DIP	-	143787543	42987
0	358	349	region_1056	chr1	143746952	143747007	NM_001198832	PDE4DIP	-	143751349	4370						NM_001198832	PDE4DIP	-	143751349	4370	NM_022359	PDE4DIP	-	143787543	40564
0	802	787	region_1057	chr1	143750421	143750572	NM_001198832	PDE4DIP	-	143751349	853						NM_001198832	PDE4DIP	-	143751349	853	NM_022359	PDE4DIP	-	143787543	37047
0	0	1242	region_1058	chr1	143750844	143751057	NM_001198832	PDE4DIP	-	143751349	399						NM_001198832	PDE4DIP	-	143751349	399	NM_022359	PDE4DIP	-	143787543	36593
0	0	928	region_1059	chr1	143751415	143751561	NM_001198832	PDE4DIP	-	143751349	-139						NM_022359	PDE4DIP	-	143787543	36055
0	1375	1193	region_1060	chr1	143751835	143752084	NM_001198832	PDE4DIP	-	143751349	-610						NM_022359	PDE4DIP	-	143787543	35584
0	1172	814	region_1061	chr1	143753752	143753897	NM_001198832	PDE4DIP	-	143751349	-2475						NM_022359	PDE4DIP	-	143787543	33719
0	936	1138	region_1062	chr1	143754404	143754647	NM_001198832	PDE4DIP	-	143751349	-3176						NM_022359	PDE4DIP	-	143787543	33018
0	0	335	region_1063	chr1	143755473	143755530	NM_001198832	PDE4DIP	-	143751349	-4152						NM_022359	PDE4DIP	-	143787543	32042
0	1696	1551	region_1064	chr1	143755790	143756168	NM_001198832	PDE4DIP	-	143751349	-4630						NM_022359	PDE4DIP	-	143787543	31564
0	1842	1977	region_1065	chr1	143756274	143756637	NM_001198832	PDE4DIP	-	143751349	-5106						NM_022359	PDE4DIP	-	143787543	31088
0	0	642	region_1066	chr1	143757913	143758004	NM_001198832	PDE4DIP	-	143751349	-6609						NM_022359	PDE4DIP	-	143787543	29585
0	425	0	region_1067	chr1	143758447	143758519	NM_001198832	PDE4DIP	-	143751349	-7134						NM_022359	PDE4DIP	-	143787543	29060
0	536	0	region_1068	chr1	143758651	143758723	NM_001198832	PDE4DIP	-	143751349	-7338						NM_022359	PDE4DIP	-	143787543	28856
0	0	628	region_1069	chr1	143766192	143766260	no_match										NM_022359	PDE4DIP	-	143787543	21317
0	0	701	region_1070	chr1	143766728	143766846	no_match										NM_022359	PDE4DIP	-	143787543	20756
0	0	429	region_1071	chr1	143769047	143769113	no_match										NM_022359	PDE4DIP	-	143787543	18463
0	0	1233	region_1072	chr1	143769925	143770147	no_match										NM_022359	PDE4DIP	-	143787543	17507
0	504	622	region_1073	chr1	143770366	143770467	no_match										NM_022359	PDE4DIP	-	143787543	17127
0	418	672	region_1074	chr1	143770855	143770936	no_match										NM_022359	PDE4DIP	-	143787543	16648
0	601	793	region_1075	chr1	143773377	143773589	no_match										NM_022359	PDE4DIP	-	143787543	14060
0	0	505	region_1076	chr1	143774528	143774604	no_match										NM_022359	PDE4DIP	-	143787543	12977
0	0	453	region_1077	chr1	143774738	143774801	no_match										NM_022359	PDE4DIP	-	143787543	12774
0	486	860	region_1078	chr1	143776525	143776655	no_match										NM_022359	PDE4DIP	-	143787543	10953
0	284	0	region_1079	chr1	143777152	143777205	no_match										NM_022359	PDE4DIP	-	143787543	10365
0	0	323	region_1080	chr1	143777403	143777460	no_match										NM_022359	PDE4DIP	-	143787543	10112
0	962	728	region_1081	chr1	143778802	143778971	NM_022359	PDE4DIP	-	143787543	8657						NM_022359	PDE4DIP	-	143787543	8657
0	892	857	region_1082	chr1	143781191	143781365	NM_022359	PDE4DIP	-	143787543	6265						NM_022359	PDE4DIP	-	143787543	6265
0	0	336	region_1083	chr1	143781831	143781888	NM_022359	PDE4DIP	-	143787543	5684						NM_022359	PDE4DIP	-	143787543	5684
0	0	427	region_1084	chr1	143783088	143783155	NM_022359	PDE4DIP	-	143787543	4422						NM_022359	PDE4DIP	-	143787543	4422
0	548	602	region_1085	chr1	143784623	143784737	NM_022359	PDE4DIP	-	143787543	2863						NM_022359	PDE4DIP	-	143787543	2863
0	705	1241	region_1086	chr1	143786521	143786705	NM_022359	PDE4DIP	-	143787543	930						NM_022359	PDE4DIP	-	143787543	930
0	0	616	region_1087	chr1	143787305	143787418	NM_022359	PDE4DIP	-	143787543	182						NM_022359	PDE4DIP	-	143787543	182
0	431	0	region_1088	chr1	143789240	143789309	NM_022359	PDE4DIP	-	143787543	-1731						no_match
0	0	441	region_1089	chr1	143791016	143791101	NM_022359	PDE4DIP	-	143787543	-3515						no_match
0	360	0	region_1090	chr1	143793136	143793193	NM_022359	PDE4DIP	-	143787543	-5621						no_match
0	798	555	region_1091	chr1	143793513	143793612	NM_022359	PDE4DIP	-	143787543	-6019						no_match
0	0	261	region_1092	chr1	143796897	143796953	NM_022359	PDE4DIP	-	143787543	-9382						no_match
0	363	0	region_1093	chr1	143797092	143797153	NM_022359	PDE4DIP	-	143787543	-9579						no_match
0	372	357	region_1094	chr1	143799483	143799553	NM_004892	SEC22B	+	143807763	-8245						no_match
0	0	299	region_1095	chr1	143799921	143799977	NM_004892	SEC22B	+	143807763	-7814						no_match
0	345	377	region_1096	chr1	143810976	143811040	NM_004892	SEC22B	+	143807763	3245						NM_004892	SEC22B	+	143807763	3245
0	0	628	region_1097	chr1	143812743	143812820	NM_004892	SEC22B	+	143807763	5018						NM_004892	SEC22B	+	143807763	5018
0	0	426	region_1098	chr1	143813118	143813177	NM_004892	SEC22B	+	143807763	5384						NM_004892	SEC22B	+	143807763	5384
0	381	0	region_1099	chr1	143814400	143814463	NM_004892	SEC22B	+	143807763	6668						NM_004892	SEC22B	+	143807763	6668
0	0	418	region_1100	chr1	143814916	143814973	NM_004892	SEC22B	+	143807763	7181						NM_004892	SEC22B	+	143807763	7181
0	0	511	region_1101	chr1	143819846	143819925	no_match										NM_004892	SEC22B	+	143807763	12122
0	557	746	region_1102	chr1	143822232	143822379	no_match										NM_004892	SEC22B	+	143807763	14542
0	0	377	region_1103	chr1	143822663	143822717	no_match										NM_004892	SEC22B	+	143807763	14927
0	940	991	region_1104	chr1	143823781	143823971	no_match										NM_004892	SEC22B	+	143807763	16113
0	613	636	region_1105	chr1	143824324	143824498	no_match										NM_004892	SEC22B	+	143807763	16648
0	272	0	region_1106	chr1	143825433	143825484	no_match										NM_004892	SEC22B	+	143807763	17695
0	0	370	region_1107	chr1	143825821	143825885	no_match										NM_004892	SEC22B	+	143807763	18090
0	0	792	region_1108	chr1	143826000	143826103	no_match										NM_004892	SEC22B	+	143807763	18288
0	1377	2373	region_1109	chr1	143826868	143827295	no_match										NM_004892	SEC22B	+	143807763	19318
0	388	858	region_1110	chr1	143829595	143829692	no_match										no_match
0	0	364	region_1111	chr1	143833207	143833261	no_match										no_match
0	0	400	region_1112	chr1	143841194	143841249	no_match										no_match
0	0	958	region_1113	chr1	143900515	143900649	no_match										no_match
0	642	0	region_1114	chr1	143936465	143936545	no_match										NM_203458	NOTCH2NL	+	143920467	16038
0	261	0	region_1115	chr1	143964704	143964756	no_match										NM_203458	NOTCH2NL	+	143920467	44263
0	557	746	region_1116	chr1	143965763	143965862	no_match										NM_203458	NOTCH2NL	+	143920467	45345
0	766	670	region_1117	chr1	143984703	143984854	no_match										NM_203458	NOTCH2NL	+	143920467	64311
0	440	586	region_1118	chr1	144002148	144002223	NM_001039703	NBPF10	+	144004727	-2542						no_match
0	1351	1773	region_1119	chr1	144003174	144003547	NM_001039703	NBPF10	+	144004727	-1367						no_match
0	871	613	region_1120	chr1	144003752	144003894	NM_001039703	NBPF10	+	144004727	-904						no_match
0	0	317	region_1121	chr1	144149661	144149718	NM_006472	TXNIP	+	144149818	-129						no_match
0	3312	0	region_1122	chr1	144166905	144167189	no_match										no_match
0	0	383	region_1123	chr1	144171070	144171139	no_match										NM_032305	POLR3GL	-	144181744	10640
0	300	0	region_1124	chr1	144253192	144253246	NM_144698	ANKRD35	+	144260565	-7346						NM_003637	ITGA10	+	144236346	16873
0	0	348	region_1125	chr1	144345841	144345895	no_match										NM_014455	RNF115	+	144322392	23476
0	547	0	region_1126	chr1	144360677	144360760	no_match										NM_014455	RNF115	+	144322392	38326
0	2242	0	region_1127	chr1	144455567	144455775	no_match										NM_001201325	PDZK1	+	144439022	16649	NM_002614	PDZK1	+	144439022	16649
0	0	414	region_1128	chr1	144542121	144542186	NM_001097613	GPR89A	-	144538460	-3693	NM_001097612	GPR89A	-	144538460	-3693	no_match
0	0	332	region_1129	chr1	144940291	144940343	no_match										no_match
0	383	0	region_1130	chr1	145022689	145022743	no_match										no_match
0	0	265	region_1131	chr1	145047326	145047377	no_match										no_match
0	0	320	region_1132	chr1	145086764	145086815	no_match										no_match
0	261	0	region_1133	chr1	145139610	145139661	no_match										NM_001144829	FMO5	-	145163854	24219	NM_001144830	FMO5	-	145163854	24219
0	0	367	region_1134	chr1	145443526	145443597	no_match										NR_038423	LINC00624	-	145456323	12762
0	404	0	region_1135	chr1	145454019	145454087	NR_038423	LINC00624	-	145456323	2270						NR_038423	LINC00624	-	145456323	2270
0	0	295	region_1136	chr1	145518242	145518294	no_match										NM_004326	BCL9	+	145479805	38463
0	0	360	region_1137	chr1	145554270	145554326	no_match										NM_004326	BCL9	+	145479805	74493
0	0	267	region_1138	chr1	145565919	145565977	no_match										no_match
0	0	326	region_1139	chr1	145581419	145581471	no_match										no_match
0	0	412	region_1140	chr1	145593921	145593984	no_match										NM_016361	ACP6	-	145609258	15306
0	0	337	region_1141	chr1	145600761	145600816	NM_016361	ACP6	-	145609258	8470						NM_016361	ACP6	-	145609258	8470
0	290	0	region_1142	chr1	145608350	145608404	NM_016361	ACP6	-	145609258	881						NM_016361	ACP6	-	145609258	881
0	0	325	region_1143	chr1	145612809	145612872	NM_016361	ACP6	-	145609258	-3582						no_match
0	0	375	region_1144	chr1	145620814	145620868	no_match										no_match
0	0	358	region_1145	chr1	145696395	145696456	NM_181703	GJA5	-	145699338	2913						NM_005266	GJA5	-	145712108	15683	NM_181703	GJA5	-	145699338	2913
0	0	300	region_1146	chr1	145741460	145741517	no_match										no_match
0	0	377	region_1147	chr1	145755803	145755860	no_match										no_match
0	0	331	region_1148	chr1	145762054	145762111	no_match										no_match
0	0	371	region_1149	chr1	145842282	145842333	NM_005267	GJA8	+	145841569	738						NM_005267	GJA8	+	145841569	738
0	0	426	region_1150	chr1	145853455	145853529	no_match										no_match
0	0	379	region_1151	chr1	146173608	146173669	no_match										no_match
0	0	375	region_1152	chr1	146176500	146176563	no_match										no_match
0	0	645	region_1153	chr1	146185581	146185689	no_match										no_match
0	337	0	region_1154	chr1	146186468	146186538	no_match										no_match
0	0	426	region_1155	chr1	146187189	146187248	no_match										no_match
0	572	0	region_1156	chr1	146187872	146187961	no_match										no_match
0	0	415	region_1157	chr1	146191786	146191846	no_match										no_match
0	0	385	region_1158	chr1	146193240	146193299	no_match										no_match
0	351	0	region_1159	chr1	146202559	146202619	no_match										no_match
0	0	348	region_1160	chr1	146230897	146230953	no_match										no_match
0	0	337	region_1161	chr1	146249419	146249474	no_match										no_match
0	356	0	region_1162	chr1	146273183	146273252	NR_049810	MIR5087	-	146273302	85						no_match
0	0	388	region_1163	chr1	146476068	146476125	no_match										NM_015383	NBPF14	-	146492472	16376
0	397	0	region_1164	chr1	146614724	146614776	no_match										no_match
0	1062	1260	region_1165	chr1	146817540	146817769	NM_001170755	NBPF15	+	146824811	-7157	NM_173638	NBPF15	+	146827470	-9816	no_match
0	0	340	region_1166	chr1	146817942	146818001	NM_001170755	NBPF15	+	146824811	-6840	NM_173638	NBPF15	+	146827470	-9499	no_match
0	701	682	region_1167	chr1	146818175	146818315	NM_001170755	NBPF15	+	146824811	-6566	NM_173638	NBPF15	+	146827470	-9225	no_match
0	0	514	region_1168	chr1	146818491	146818593	NM_001170755	NBPF15	+	146824811	-6269	NM_173638	NBPF15	+	146827470	-8928	no_match
0	411	0	region_1169	chr1	146819061	146819139	NM_001170755	NBPF15	+	146824811	-5711	NM_173638	NBPF15	+	146827470	-8370	no_match
0	0	305	region_1170	chr1	146823320	146823373	NM_001170755	NBPF15	+	146824811	-1465	NM_173638	NBPF15	+	146827470	-4124	no_match
0	456	382	region_1171	chr1	146824879	146824940	NM_001170755	NBPF15	+	146824811	98	NM_173638	NBPF15	+	146827470	-2561	NM_001170755	NBPF15	+	146824811	98
0	404	0	region_1172	chr1	147114308	147114365	no_match										no_match
0	0	450	region_1173	chr1	147126098	147126152	no_match										no_match
0	0	330	region_1174	chr1	147130792	147130845	no_match										no_match
0	523	493	region_1175	chr1	147135291	147135351	no_match										no_match
0	469	0	region_1176	chr1	147170292	147170351	no_match										no_match
0	250	0	region_1177	chr1	147194820	147194873	NR_027356	LOC645166	+	147194909	-63	NR_027355	LOC645166	+	147194909	-63	no_match
0	831	1102	region_1178	chr1	147301975	147302056	no_match										no_match
0	410	0	region_1179	chr1	147302321	147302378	no_match										no_match
0	389	0	region_1180	chr1	147490131	147490189	no_match										no_match
0	433	0	region_1181	chr1	147539215	147539269	NR_027002	LOC388692	+	147546099	-6857						no_match
0	0	433	region_1182	chr1	147564454	147564508	no_match										no_match
0	0	530	region_1183	chr1	147579272	147579343	no_match										no_match
0	360	0	region_1184	chr1	148175403	148175456	NM_005850	SF3B4	-	148166768	-8661	NM_001145862	MTMR11	-	148175415	-14	no_match
0	829	0	region_1185	chr1	148176446	148176520	NM_005850	SF3B4	-	148166768	-9715	NM_001145862	MTMR11	-	148175415	-1068	no_match
0	378	0	region_1186	chr1	148256597	148256652	NM_020205	OTUD7B	-	148249310	-7314						no_match
0	324	0	region_1187	chr1	148321575	148321633	no_match										NM_007259	VPS45	+	148305965	15639
0	0	334	region_1188	chr1	148348504	148348558	no_match										NM_007259	VPS45	+	148305965	42566
0	404	0	region_1189	chr1	148402062	148402126	no_match										no_match
0	0	605	region_1190	chr1	148418901	148418990	no_match										no_match
0	0	348	region_1191	chr1	148426552	148426606	no_match										no_match
0	298	0	region_1192	chr1	148494549	148494604	NM_012113	CA14	+	148496841	-2265						no_match
0	0	293	region_1193	chr1	148499400	148499453	NM_012113	CA14	+	148496841	2585	NM_001243771	APH1A	-	148508233	8807	NM_012113	CA14	+	148496841	2585						8807	NR_045035	APH1A	-	148508233	8807	NR_045034	APH1A	-	148508233	8807	NM_001077628	APH1A	-	148508233	8807	NR_045033	APH1A	-	148508233	8807
0	0	570	region_1194	chr1	148500613	148500691	NM_012113	CA14	+	148496841	3811	NM_001243771	APH1A	-	148508233	7581	NM_012113	CA14	+	148496841	3811						7581	NR_045035	APH1A	-	148508233	7581	NR_045034	APH1A	-	148508233	7581	NM_001077628	APH1A	-	148508233	7581	NR_045033	APH1A	-	148508233	7581
0	342	0	region_1195	chr1	148521075	148521143	NM_024579	C1orf54	+	148511806	9303	NM_144697	C1orf51	+	148521852	-743	no_match
0	0	284	region_1196	chr1	148521825	148521876	NM_144697	C1orf51	+	148521852	-2						no_match
0	0	341	region_1197	chr1	148523458	148523510	NM_144697	C1orf51	+	148521852	1632	NM_018997	MRPS21	+	148532892	-9408	NM_144697	C1orf51	+	148521852	1632
0	0	324	region_1198	chr1	148592969	148593021	no_match										no_match
0	334	0	region_1199	chr1	148742291	148742347	NM_001202858	ECM1	+	148747110	-4791	NM_004425	ECM1	+	148747110	-4791	NM_025150	TARS2	+	148726543	15776
0	304	0	region_1200	chr1	148753355	148753407	NM_001202858	ECM1	+	148747110	6271	NM_004425	ECM1	+	148747110	6271	no_match										-1475
0	413	0	region_1201	chr1	148769976	148770031	no_match										no_match
0	0	322	region_1202	chr1	148797205	148797257	NM_019032	ADAMTSL4	+	148788521	8710	NM_025008	ADAMTSL4	+	148788521	8710	NM_019032	ADAMTSL4	+	148788521	8710	NM_025008	ADAMTSL4	+	148788521	8710
0	0	322	region_1203	chr1	148802320	148802382	no_match										no_match
0	623	0	region_1204	chr1	148817794	148817891	NM_001197320	MCL1	-	148818838	996	NM_021960	MCL1	-	148818838	996	NM_001197320	MCL1	-	148818838	996	NM_021960	MCL1	-	148818838	996
0	0	319	region_1205	chr1	148842444	148842508	no_match										no_match
0	0	301	region_1206	chr1	148868262	148868314	NM_207046	ENSA	-	148868233	-55	NM_207045	ENSA	-	148868233	-55	NM_004436	ENSA	-	148868722	434	NM_207042	ENSA	-	148868722	434	434	NM_207047	ENSA	-	148868233	-55	NM_207043	ENSA	-	148868722	434	NM_207044	ENSA	-	148868722	434	NM_207168	ENSA	-	148868722	434
0	423	0	region_1207	chr1	148909731	148909794	no_match										NM_018178	GOLPH3L	-	148936296	26534
0	363	0	region_1208	chr1	149037609	149037667	NM_000396	CTSK	-	149047541	9903						NM_000396	CTSK	-	149047541	9903
0	273	0	region_1209	chr1	149065503	149065557	no_match										NM_001668	ARNT	-	149115868	50338	NM_178427	ARNT	-	149115868	50338
0	419	389	region_1210	chr1	149071393	149071475	no_match										NM_001668	ARNT	-	149115868	44434	NM_178427	ARNT	-	149115868	44434
0	0	543	region_1211	chr1	149113527	149113594	NM_001668	ARNT	-	149115868	2308	NM_178427	ARNT	-	149115868	2308	NM_001668	ARNT	-	149115868	2308	NM_178427	ARNT	-	149115868	2308
0	703	0	region_1212	chr1	149165506	149165616	NM_001243491	SETDB1	+	149165438	123	NM_012432	SETDB1	+	149165438	123	NM_001243491	SETDB1	+	149165438	123	NM_012432	SETDB1	+	149165438	123
0	0	337	region_1213	chr1	149178076	149178129	no_match										NM_001243491	SETDB1	+	149165438	12664	NM_012432	SETDB1	+	149165438	12664
0	513	0	region_1214	chr1	149210209	149210288	NM_022075	CERS2	-	149214103	3855	NM_181746	CERS2	-	149214103	3855	NM_022075	CERS2	-	149214103	3855	NM_181746	CERS2	-	149214103	3855
0	0	273	region_1215	chr1	149221411	149221462	NM_022075	CERS2	-	149214103	-7333	NM_181746	CERS2	-	149214103	-7333	NM_003568	ANXA9	+	149221122	314
0	0	380	region_1216	chr1	149224455	149224525	NM_003568	ANXA9	+	149221122	3368						NM_003568	ANXA9	+	149221122	3368
0	283	0	region_1217	chr1	149245936	149245992	NM_018379	FAM63A	-	149247478	1514	NM_001163260	FAM63A	-	149245897	-67	NM_018379	FAM63A	-	149247478	1514	NM_001040217	FAM63A	-	149246009	45	45	NM_001163258	FAM63A	-	149247478	1514	NM_021222	PRUNE	+	149247596	-1632
0	0	393	region_1218	chr1	149273260	149273323	NM_001159642	BNIPL	+	149275652	-2361	NM_138278	BNIPL	+	149275652	-2361	NM_021222	PRUNE	+	149247596	25695
0	457	0	region_1219	chr1	149287987	149288072	NM_017860	C1orf56	+	149286882	1147						NM_017860	C1orf56	+	149286882	1147
0	0	503	region_1220	chr1	149295847	149295922	NM_017860	C1orf56	+	149286882	9002	NM_020239	CDC42SE1	-	149298749	2865	NM_020239	CDC42SE1	-	149298749	2865	NM_001038707	CDC42SE1	-	149298749	2865	-2890
0	353	0	region_1221	chr1	149297143	149297199	NM_020239	CDC42SE1	-	149298749	1578	NM_001038707	CDC42SE1	-	149298749	1578	NM_020239	CDC42SE1	-	149298749	1578	NM_001038707	CDC42SE1	-	149298749	1578
0	304	0	region_1222	chr1	149342024	149342081	no_match										NM_144618	GABPB2	+	149309703	32349
0	449	0	region_1223	chr1	149342743	149342798	no_match										NM_144618	GABPB2	+	149309703	33067
0	0	430	region_1224	chr1	149386386	149386451	NM_001178061	SEMA6C	-	149385764	-654	NM_030913	SEMA6C	-	149385764	-654	no_match										-9310	NM_024575	TNFAIP8L2	+	149395728	-9310
0	825	0	region_1225	chr1	149405137	149405249	NM_001204848	TNFAIP8L2-SCNM1	+	149395728	9465	NM_024575	TNFAIP8L2	+	149395728	9465	NM_001204848	TNFAIP8L2-SCNM1	+	149395728	9465	NM_001204856	SCNM1	+	149405121	72	-145	NM_001204856	SCNM1	+	149405121	72	NM_024041	SCNM1	+	149405121	72	NR_037937	SCNM1	+	149405121	72	NM_013353	TMOD4	-	149415171	9978
0	276	0	region_1226	chr1	149406070	149406124	NM_212551	LYSMD1	-	149404994	-1103	NM_001136543	LYSMD1	-	149405048	-1049	NM_001204848	TNFAIP8L2-SCNM1	+	149395728	10369	NM_001204856	SCNM1	+	149405121	976	976	NR_037937	SCNM1	+	149405121	976	NM_013353	TMOD4	-	149415171	9074
0	0	296	region_1227	chr1	149413966	149414022	NM_212551	LYSMD1	-	149404994	-9000	NM_001136543	LYSMD1	-	149405048	-8946	NM_013353	TMOD4	-	149415171	1177						8873	NR_037937	SCNM1	+	149405121	8873	NM_013353	TMOD4	-	149415171	1177
0	282	0	region_1228	chr1	149427701	149427755	NM_005997	VPS72	-	149429313	1585	NM_001271087	VPS72	-	149429313	1585	NM_005997	VPS72	-	149429313	1585	NM_001271087	VPS72	-	149429313	1585	-9916	NM_001135636	PIP5K1A	+	149437644	-9916	NM_001135637	PIP5K1A	+	149437644	-9916	NM_001135638	PIP5K1A	+	149437644	-9916
0	0	302	region_1229	chr1	149512882	149512933	NM_020832	ZNF687	+	149521414	-8507						no_match
0	328	0	region_1230	chr1	149586062	149586115	NM_000449	RFX5	-	149586393	305	NM_001025603	RFX5	-	149586393	305	NM_000449	RFX5	-	149586393	305	NM_001025603	RFX5	-	149586393	305
0	1407	0	region_1231	chr1	149586217	149586386	NM_000449	RFX5	-	149586393	92	NM_001025603	RFX5	-	149586393	92	NM_000449	RFX5	-	149586393	92	NM_001025603	RFX5	-	149586393	92
0	433	0	region_1232	chr1	149591240	149591303	NM_000449	RFX5	-	149586393	-4878	NM_001025603	RFX5	-	149586393	-4878	no_match
0	741	0	region_1233	chr1	149638788	149638872	NM_002796	PSMB4	+	149638664	166						NM_002796	PSMB4	+	149638664	166
0	280	0	region_1234	chr1	149646020	149646071	NM_002796	PSMB4	+	149638664	7381						NM_001194937	POGZ	-	149698565	52520	NM_001194938	POGZ	-	149698565	52520
0	742	0	region_1235	chr1	149697153	149697244	NM_001194937	POGZ	-	149698565	1367	NM_001194938	POGZ	-	149698565	1367	NM_001194937	POGZ	-	149698565	1367	NM_001194938	POGZ	-	149698565	1367	1367
0	0	338	region_1236	chr1	149701110	149701166	NM_001194937	POGZ	-	149698565	-2573	NM_001194938	POGZ	-	149698565	-2573	no_match										-2573
0	0	413	region_1237	chr1	149714677	149714741	no_match										no_match
0	416	628	region_1238	chr1	149751544	149751622	NM_020770	CGN	+	149750485	1098						NM_020770	CGN	+	149750485	1098
0	415	425	region_1239	chr1	149752872	149752952	NM_020770	CGN	+	149750485	2427						NM_020770	CGN	+	149750485	2427
0	0	340	region_1240	chr1	149764721	149764775	no_match										NM_020770	CGN	+	149750485	14263
0	324	0	region_1241	chr1	149774136	149774190	NM_020127	TUFT1	+	149779404	-5241	NM_001126337	TUFT1	+	149779404	-5241	NM_020770	CGN	+	149750485	23678
0	507	0	region_1242	chr1	149780207	149780283	NM_020127	TUFT1	+	149779404	841	NM_001126337	TUFT1	+	149779404	841	NM_020127	TUFT1	+	149779404	841	NM_001126337	TUFT1	+	149779404	841
0	0	467	region_1243	chr1	149803775	149803842	no_match										NM_020127	TUFT1	+	149779404	24404	NM_001126337	TUFT1	+	149779404	24404
0	0	253	region_1244	chr1	149805624	149805675	no_match										NM_020127	TUFT1	+	149779404	26245	NM_001126337	TUFT1	+	149779404	26245
0	0	279	region_1245	chr1	149832538	149832589	no_match										no_match
0	478	0	region_1246	chr1	149859553	149859631	NM_030918	SNX27	+	149851285	8307						NM_030918	SNX27	+	149851285	8307
0	573	0	region_1247	chr1	149930167	149930249	no_match										NM_030918	SNX27	+	149851285	78923
0	0	316	region_1248	chr1	149952360	149952415	NM_001172649	CELF3	-	149955506	3119	NM_007185	CELF3	-	149955914	3527	NM_001172649	CELF3	-	149955506	3119	NM_007185	CELF3	-	149955914	3527	-8249
0	956	0	region_1249	chr1	149959825	149960011	NM_001172649	CELF3	-	149955506	-4412	NM_007185	CELF3	-	149955914	-4004	no_match										-718
0	297	0	region_1250	chr1	150022657	150022712	NM_006862	TDRKH	-	150029634	6950	NM_001083965	TDRKH	-	150029634	6950	NM_006862	TDRKH	-	150029634	6950	NM_001083965	TDRKH	-	150029634	6950	6950
0	459	0	region_1251	chr1	150039194	150039261	NM_006862	TDRKH	-	150029634	-9593	NM_001083965	TDRKH	-	150029634	-9593	no_match										-9593	NM_001004432	LINGO4	-	150044506	5279
0	0	292	region_1252	chr1	150041906	150041960	NM_001004432	LINGO4	-	150044506	2573						NM_001004432	LINGO4	-	150044506	2573
0	0	374	region_1253	chr1	150063522	150063594	NM_005060	RORC	-	150070972	7414	NM_001001523	RORC	-	150065177	1619	NM_005060	RORC	-	150070972	7414	NM_001001523	RORC	-	150065177	1619
0	0	281	region_1254	chr1	150072659	150072710	NM_005060	RORC	-	150070972	-1712	NM_001001523	RORC	-	150065177	-7507	no_match										-4884
0	0	298	region_1255	chr1	150142726	150142786	NM_053055	THEM4	-	150148985	6229						NM_053055	THEM4	-	150148985	6229
0	305	0	region_1256	chr1	150146727	150146778	NM_053055	THEM4	-	150148985	2233						NM_053055	THEM4	-	150148985	2233
0	0	315	region_1257	chr1	150223048	150223109	no_match										NM_002966	S100A10	-	150233338	10260
0	1501	0	region_1258	chr1	150223739	150223979	NM_002966	S100A10	-	150233338	9479						NM_002966	S100A10	-	150233338	9479
0	965	0	region_1259	chr1	150231857	150231974	NM_002966	S100A10	-	150233338	1423						NM_002966	S100A10	-	150233338	1423
0	364	0	region_1260	chr1	150232262	150232319	NM_002966	S100A10	-	150233338	1048						NM_002966	S100A10	-	150233338	1048
0	0	473	region_1261	chr1	150234364	150234445	NM_002966	S100A10	-	150233338	-1066						no_match
0	401	0	region_1262	chr1	150242210	150242285	NM_002966	S100A10	-	150233338	-8909						no_match
0	0	442	region_1263	chr1	150248082	150248145	no_match										no_match
0	0	495	region_1264	chr1	150252311	150252405	no_match										no_match
0	0	375	region_1265	chr1	150269214	150269275	NM_005620	S100A11	-	150276135	6891						no_match
0	387	0	region_1266	chr1	150274080	150274150	NM_005620	S100A11	-	150276135	2020						NM_005620	S100A11	-	150276135	2020
0	337	0	region_1267	chr1	150299459	150299515	no_match										no_match
0	0	377	region_1268	chr1	150331182	150331242	NM_001008536	TCHHL1	-	150328164	-3048						no_match
0	0	359	region_1269	chr1	150365076	150365144	no_match										no_match
0	0	518	region_1270	chr1	150376162	150376254	no_match										no_match
0	0	460	region_1271	chr1	150385891	150385973	no_match										no_match
0	0	382	region_1272	chr1	150390161	150390219	NM_001122965	RPTN	-	150398328	8138						no_match
0	268	0	region_1273	chr1	150409665	150409718	no_match										no_match
0	0	337	region_1274	chr1	150422037	150422103	no_match										no_match
0	276	0	region_1275	chr1	150422990	150423045	no_match										no_match
0	0	326	region_1276	chr1	150565960	150566017	NM_002016	FLG	-	150564303	-1685						no_match
0	467	0	region_1277	chr1	150596590	150596665	NM_001014342	FLG2	-	150599106	2479						NM_001014342	FLG2	-	150599106	2479
0	662	0	region_1278	chr1	150680131	150680229	no_match										no_match
0	312	0	region_1279	chr1	150697681	150697733	no_match										no_match
0	708	0	region_1280	chr1	150699355	150699434	no_match										no_match
0	528	0	region_1281	chr1	150876460	150876531	no_match										no_match
0	477	0	region_1282	chr1	151120108	151120184	NM_030663	SMCP	+	151117421	2725						NM_030663	SMCP	+	151117421	2725
0	865	0	region_1283	chr1	151811849	151811983	NM_005978	S100A2	-	151804930	-6986						no_match
0	0	305	region_1284	chr1	151925182	151925237	NM_000906	NPR1	+	151917787	7422						NM_000906	NPR1	+	151917787	7422
0	437	0	region_1285	chr1	152030167	152030229	no_match										no_match
0	677	0	region_1286	chr1	152185175	152185279	NM_014856	DENND4B	-	152185778	551						NM_014856	DENND4B	-	152185778	551
0	0	325	region_1287	chr1	152224665	152224717	NM_006694	JTB	-	152217075	-7616	NM_002870	RAB13	-	152225430	739	NM_002870	RAB13	-	152225430	739
0	1067	0	region_1288	chr1	152511468	152511581	NM_006118	HAX1	+	152511662	-138	NM_001018837	HAX1	+	152511662	-138	no_match
0	1664	0	region_1289	chr1	152847253	152847422	NM_001193495	ADAR	-	152845400	-1937	NM_015841	ADAR	-	152847348	11	NM_015841	ADAR	-	152847348	11	NM_015840	ADAR	-	152847348	11	11
0	0	380	region_1290	chr1	153210361	153210413	NM_138300	PYGO2	-	153200882	-9505	NM_001202859	SHC1	-	153213583	3196	NM_001202859	SHC1	-	153213583	3196	NM_003029	SHC1	-	153213583	3196	3196	NM_001130041	SHC1	-	153213583	3196	NM_183001	SHC1	-	153209847	-540	NR_024163	CKS1B	+	153213741	-3354	NM_001826	CKS1B	+	153213741	-3354	NR_036212	MIR4258
0	2732	0	region_1291	chr1	153214858	153215014	NM_001202859	SHC1	-	153213583	-1353	NM_001130040	SHC1	-	153209847	-5089	NR_024163	CKS1B	+	153213741	1195	NM_001826	CKS1B	+	153213741	1195	-1353	NM_183001	SHC1	-	153209847	-5089	NR_024163	CKS1B	+	153213741	1195	NM_001826	CKS1B	+	153213741	1195	NR_036212	MIR4258	+	153214792	144	NM_201398	FLAD1
0	0	316	region_1292	chr1	153469937	153469990	NR_002188	GBAP1	-	153463949	-6014	NM_000157	GBA	-	153477693	7730	no_match
0	505	0	region_1293	chr1	153492326	153492392	NM_001267608	FAM189B	-	153491898	-461	NM_006589	FAM189B	-	153491898	-461	no_match										6441	NM_052837	SCAMP3	-	153498800	6441
0	480	0	region_1294	chr1	153744534	153744621	no_match										NM_018489	ASH1L	-	153798948	54371
0	1630	0	region_1295	chr1	153873821	153874039	no_match										no_match
0	1649	0	region_1296	chr1	153953608	153953781	no_match										NM_001199851	DAP3	+	153925505	28189	NM_001199850	DAP3	+	153925505	28189
0	0	363	region_1297	chr1	154303863	154303928	NM_020387	RAB25	+	154297589	6306						NM_020387	RAB25	+	154297589	6306
0	913	0	region_1298	chr1	154352506	154352646	NM_170707	LMNA	+	154351084	1492	NM_005572	LMNA	+	154351084	1492	NR_047544	LMNA	+	154318992	33584	NM_170707	LMNA	+	154351084	1492	-9998	NM_001257374	LMNA	+	154362574	-9998
0	6447	6369	region_1299	chr1	154452843	154453276	NM_001199662	PMF1-BGLAP	+	154449402	3657	NM_001199663	PMF1-BGLAP	+	154449402	3657	NM_001199662	PMF1-BGLAP	+	154449402	3657	NM_001199663	PMF1-BGLAP	+	154449402	3657	3657	NM_001199664	PMF1-BGLAP	+	154449402	3657	NM_001199654	PMF1	+	154449402	3657	NM_001199653	PMF1	+	154449402	3657
0	426	0	region_1300	chr1	155168075	155168139	NR_030527	MIR765	-	155172660	4553						NM_144702	LRRC71	+	155157047	11060
0	722	0	region_1301	chr1	155658201	155658271	no_match										no_match
0	492	0	region_1302	chr1	155934285	155934358	NM_052939	FCRL3	-	155937271	2950						NM_052939	FCRL3	-	155937271	2950
0	1282	0	region_1303	chr1	157313297	157313461	NM_004833	AIM2	-	157313271	-108						no_match
0	536	0	region_1304	chr1	158674442	158674527	no_match										no_match
0	3292	0	region_1305	chr1	159281311	159281532	NM_001113207	TSTD1	-	159275398	-6023	NM_001113206	TSTD1	-	159275398	-6023	NM_007122	USF1	-	159282381	960	NM_207005	USF1	-	159282381	960	960	NM_207005	USF1	-	159282381	960
0	286	0	region_1306	chr1	159334403	159334455	NM_030916	PVRL4	-	159326009	-8420	NR_033386	KLHDC9	+	159334774	-345	no_match										-375	NM_001007255	KLHDC9	+	159334804	-375
0	635	1016	region_1307	chr1	159681337	159681413	no_match										no_match
0	680	0	region_1308	chr1	159797832	159797903	no_match										no_match
0	1186	0	region_1309	chr1	160198919	160199074	no_match										NM_007348	ATF6	+	160002657	196339
0	493	0	region_1310	chr1	160549931	160550010	no_match										NM_001164757	NOS1AP	+	160306204	243766	NM_014697	NOS1AP	+	160306204	243766
0	597	0	region_1311	chr1	161025329	161025408	NM_016371	HSD17B7	+	161027119	-1751						no_match
0	298	0	region_1312	chr1	162838075	162838137	no_match										NM_002585	PBX1	+	162795220	42886	NM_001204963	PBX1	+	162795220	42886
0	360	0	region_1313	chr1	163660344	163660414	NM_001256571	RXRG	-	163660845	466						NM_006917	RXRG	-	163681216	20837	NM_001256571	RXRG	-	163660845	466
0	770	0	region_1314	chr1	164725991	164726111	no_match										no_match
0	1602	0	region_1315	chr1	166584310	166584494	no_match										no_match
0	883	0	region_1316	chr1	167487143	167487242	no_match										NM_013330	NME7	-	167603810	116618	NM_197972	NME7	-	167603810	116618
0	394	0	region_1317	chr1	167764842	167764901	no_match										NM_000130	F5	-	167822393	57522
0	592	0	region_1318	chr1	169720866	169720937	NM_015172	PRRC2C	+	169721289	-388						no_match
0	510	0	region_1319	chr1	169753223	169753311	no_match										NM_015172	PRRC2C	+	169721289	31978
0	1520	1140	region_1320	chr1	169789880	169789958	no_match										NM_015172	PRRC2C	+	169721289	68630
0	551	0	region_1321	chr1	170197846	170197931	no_match										NM_015569	DNM3	+	170077243	120645	NM_001136127	DNM3	+	170077243	120645
0	958	0	region_1322	chr1	170663219	170663297	NM_139240	C1orf105	+	170656450	6808						NM_139240	C1orf105	+	170656450	6808
0	472	0	region_1323	chr1	170982248	170982313	no_match										no_match
0	2937	0	region_1324	chr1	171358908	171359122	no_match										no_match
0	0	460	region_1325	chr1	172122660	172122725	no_match										no_match
0	400	0	region_1326	chr1	172650216	172650273	no_match										NM_014857	RABGAP1L	+	172395174	255070
0	428	0	region_1327	chr1	173085057	173085143	no_match										NM_014857	RABGAP1L	+	172395174	689926	NM_001243765	RABGAP1L	+	173035657	49443
0	1132	0	region_1328	chr1	173226264	173226391	NM_001007214	CACYBP	+	173235193	-8866	NM_014412	CACYBP	+	173235514	-9187	NM_001243765	RABGAP1L	+	173035657	190670	NM_001243764	RABGAP1L	+	173200527	25800
0	4694	0	region_1329	chr1	173427571	173427816	NM_001162895	KIAA0040	-	173428572	879	NM_014656	KIAA0040	-	173428572	879	NM_001162895	KIAA0040	-	173428572	879	NM_014656	KIAA0040	-	173428572	879	1159
0	1003	0	region_1330	chr1	173455018	173455174	no_match										no_match
0	342	0	region_1331	chr1	173525318	173525370	no_match										no_match
0	0	388	region_1332	chr1	173615309	173615360	no_match										NM_003285	TNR	-	173979375	364041
0	366	0	region_1333	chr1	174603557	174603609	no_match										no_match
0	0	394	region_1334	chr1	175115049	175115108	no_match										NM_004319	ASTN1	-	175400647	285569	NM_207108	ASTN1	-	175400647	285569
0	0	436	region_1335	chr1	175268272	175268331	NR_030163	MIR488	-	175265204	-3097						NM_004319	ASTN1	-	175400647	132346	NM_207108	ASTN1	-	175400647	132346
0	0	363	region_1336	chr1	175320658	175320717	no_match										NM_004319	ASTN1	-	175400647	79960	NM_207108	ASTN1	-	175400647	79960
0	287	0	region_1337	chr1	175532078	175532137	no_match										no_match
0	310	0	region_1338	chr1	175565746	175565797	no_match										no_match
0	480	0	region_1339	chr1	175648268	175648332	no_match										no_match
0	658	0	region_1340	chr1	175697165	175697236	no_match										no_match
0	937	0	region_1341	chr1	175881456	175881571	no_match										no_match
0	1952	0	region_1342	chr1	176015893	176016109	no_match										no_match
0	348	0	region_1343	chr1	176036263	176036320	no_match										no_match
0	608	0	region_1344	chr1	177103640	177103713	NM_004673	ANGPTL1	-	177106838	3162						NM_152663	RALGPS2	+	176960922	142754	NM_004673	ANGPTL1	-	177106838	3162
0	551	0	region_1345	chr1	177270649	177270718	NM_014864	FAM20B	+	177261696	8987						NM_014864	FAM20B	+	177261696	8987
0	4201	0	region_1346	chr1	177365530	177365657	no_match										NM_001168237	ABL2	-	177465442	99849	NM_001168236	ABL2	-	177465442	99849
0	0	274	region_1347	chr1	177768856	177768908	no_match										NM_144696	AXDND1	+	177601477	167405
0	384	0	region_1348	chr1	178190018	178190081	NM_014810	CEP350	+	178190530	-481						no_match
0	0	338	region_1349	chr1	178256310	178256361	no_match										NM_014810	CEP350	+	178190530	65805
0	320	0	region_1350	chr1	178604613	178604667	no_match										NM_032360	ACBD6	-	178738645	134005
0	403	0	region_1351	chr1	179014754	179014810	no_match										NM_004736	XPR1	+	178867768	147014	NM_001135669	XPR1	+	178867768	147014
0	269	0	region_1352	chr1	179137103	179137156	no_match										no_match
0	0	343	region_1353	chr1	179185922	179185976	no_match										no_match
0	346	0	region_1354	chr1	179219090	179219144	no_match										NM_005819	STX6	-	179258669	39552
0	0	383	region_1355	chr1	179230175	179230247	no_match										NM_005819	STX6	-	179258669	28458
0	0	377	region_1356	chr1	179245790	179245855	no_match										NM_005819	STX6	-	179258669	12847
0	317	0	region_1357	chr1	179295414	179295469	no_match										NM_001195000	MR1	+	179269183	26258	NM_001195035	MR1	+	179269183	26258
0	2943	0	region_1358	chr1	179338681	179338924	no_match										no_match
0	0	391	region_1359	chr1	179354100	179354174	no_match										no_match
0	931	0	region_1360	chr1	179396883	179397023	no_match										no_match
0	0	394	region_1361	chr1	179423197	179423252	no_match										no_match
0	320	0	region_1362	chr1	179427022	179427073	no_match										no_match
0	0	317	region_1363	chr1	179428110	179428162	no_match										no_match
0	325	332	region_1364	chr1	179480431	179480491	NR_046249	GM140	+	179472146	8315						no_match
0	0	402	region_1365	chr1	179543894	179543949	no_match										no_match
0	3837	0	region_1366	chr1	179550563	179550917	no_match										no_match
0	294	0	region_1367	chr1	179570499	179570553	no_match										no_match
0	451	0	region_1368	chr1	179626444	179626508	no_match										no_match
0	535	0	region_1369	chr1	179659248	179659332	no_match										no_match
0	401	411	region_1370	chr1	179695261	179695342	no_match										no_match
0	0	334	region_1371	chr1	179711557	179711626	NM_000721	CACNA1E	+	179719308	-7717	NM_001205294	CACNA1E	+	179719308	-7717	no_match
0	0	319	region_1372	chr1	179719098	179719159	NM_000721	CACNA1E	+	179719308	-180	NM_001205294	CACNA1E	+	179719308	-180	no_match
0	0	379	region_1373	chr1	179757759	179757820	no_match										NM_000721	CACNA1E	+	179719308	38481	NM_001205294	CACNA1E	+	179719308	38481
0	318	0	region_1374	chr1	179811043	179811094	no_match										NM_000721	CACNA1E	+	179719308	91760	NM_001205294	CACNA1E	+	179719308	91760
0	291	0	region_1375	chr1	180421935	180421986	no_match										no_match
0	9473	1083	region_1376	chr1	180824465	180824767	NM_021133	RNASEL	-	180825017	401						NM_021133	RNASEL	-	180825017	401
0	570	0	region_1377	chr1	180924345	180924412	no_match										no_match
0	0	366	region_1378	chr1	180972579	180972637	no_match										no_match
0	679	0	region_1379	chr1	181002727	181002822	no_match										no_match
0	0	314	region_1380	chr1	181105266	181105320	no_match										NM_001357	DHX9	+	181075061	30232	NR_033302	DHX9	+	181075061	30232
0	376	0	region_1381	chr1	181395839	181395891	no_match										no_match
0	341	0	region_1382	chr1	181445370	181445441	no_match										NM_005562	LAMC2	+	181421796	23609	NM_018891	LAMC2	+	181421796	23609
0	3959	0	region_1383	chr1	181652096	181652366	NM_015039	NMNAT2	-	181654257	2026						NM_015039	NMNAT2	-	181654257	2026
0	535	0	region_1384	chr1	181690319	181690395	no_match										no_match
0	3694	0	region_1385	chr1	181705993	181706306	NR_040063	SMG7-AS1	-	181707740	1591	NM_173156	SMG7	+	181708128	-1979	NR_040063	SMG7-AS1	-	181707740	1591						-1979	NM_001174061	SMG7	+	181708128	-1979
0	381	0	region_1386	chr1	181834434	181834500	NM_000433	NCF2	-	181826362	-8105	NM_001190794	NCF2	-	181826362	-8105	no_match										-8105
0	3394	0	region_1387	chr1	182346193	182346404	no_match										no_match
0	492	0	region_1388	chr1	182654594	182654655	no_match										NM_030806	C1orf21	+	182622772	31852
0	0	364	region_1389	chr1	182685733	182685787	no_match										NM_030806	C1orf21	+	182622772	62988
0	340	0	region_1390	chr1	182793977	182794032	no_match										NM_030806	C1orf21	+	182622772	171232
0	0	338	region_1391	chr1	183101238	183101298	no_match										NM_052966	FAM129A	-	183210305	109037
0	0	375	region_1392	chr1	183536734	183536786	no_match										NM_006469	IVNS1ABP	-	183553084	16324
0	314	0	region_1393	chr1	183608024	183608086	no_match										no_match
0	1391	0	region_1394	chr1	183863001	183863206	no_match										no_match
0	423	0	region_1395	chr1	184296303	184296365	no_match										NM_031935	HMCN1	+	183970305	326029
0	1143	0	region_1396	chr1	184420117	184420216	no_match										NM_031935	HMCN1	+	183970305	449861
0	1077	0	region_1397	chr1	185506198	185506293	no_match										no_match
0	805	0	region_1398	chr1	187587154	187587234	no_match										no_match
0	368	0	region_1399	chr1	188197197	188197258	no_match										no_match
0	0	326	region_1400	chr1	189263440	189263491	no_match										no_match
0	536	0	region_1401	chr1	189410126	189410227	no_match										no_match
0	0	304	region_1402	chr1	189836234	189836285	no_match										no_match
0	1101	0	region_1403	chr1	190122855	190122983	no_match										no_match
0	0	324	region_1404	chr1	191349363	191349428	NM_016066	GLRX2	-	191341867	-7528	NM_001243399	GLRX2	-	191341810	-7585	no_match										-8315
0	5577	0	region_1405	chr1	191654210	191654479	no_match										no_match
0	557	0	region_1406	chr1	191784031	191784122	no_match										no_match
0	254	0	region_1407	chr1	191841639	191841692	no_match										no_match
0	2231	0	region_1408	chr1	193289392	193289538	no_match										no_match
0	2235	0	region_1409	chr1	194387930	194388173	no_match										no_match
0	1342	0	region_1410	chr1	194794276	194794455	no_match										NM_198503	KCNT2	-	194844122	49757
0	353	0	region_1411	chr1	195238145	195238199	no_match										NM_030787	CFHR5	+	195213289	24883
0	996	0	region_1412	chr1	195277835	195277935	no_match										NM_001994	F13B	-	195303020	25135
0	306	0	region_1413	chr1	195407386	195407453	no_match										NM_194314	ZBTB41	-	195436295	28876
0	315	0	region_1414	chr1	195610427	195610480	no_match										NM_001257965	CRB1	+	195437214	173239	NM_001193640	CRB1	+	195503956	106497
0	558	0	region_1415	chr1	195895056	195895124	no_match										NM_001195215	DENND1B	-	196011246	116156	NM_144977	DENND1B	-	196011246	116156
0	316	0	region_1416	chr1	196423383	196423434	no_match										NM_133494	NEK7	+	196392730	30678
0	534	0	region_1417	chr1	197058116	197058193	no_match										NR_040073	LOC100131234	-	197173181	115027
0	0	371	region_1418	chr1	197640141	197640198	no_match										no_match
0	803	0	region_1419	chr1	197936381	197936484	no_match										no_match
0	305	0	region_1420	chr1	197964036	197964089	no_match										no_match
0	12158	1069	region_1421	chr1	198167820	198168107	no_match										no_match
0	1994	0	region_1422	chr1	198308826	198308981	no_match										NM_003822	NR5A2	+	198263392	45511	NM_205860	NR5A2	+	198263392	45511
0	1417	0	region_1423	chr1	198342879	198343005	no_match										NM_003822	NR5A2	+	198263392	79550	NM_205860	NR5A2	+	198263392	79550
0	1528	0	region_1424	chr1	198453568	198453733	NM_001105517	FAM58BP	+	198449278	4372						no_match
0	773	0	region_1425	chr1	198538207	198538300	no_match										no_match
0	836	0	region_1426	chr1	198587836	198588010	no_match										NR_040064	C1orf98	-	198609543	21620
0	1608	0	region_1427	chr1	198673734	198673893	no_match										no_match
0	324	0	region_1428	chr1	198951950	198952001	no_match										no_match
0	0	319	region_1429	chr1	198974404	198974455	NM_203459	CAMSAP2	+	198975308	-879						no_match
0	0	357	region_1430	chr1	199289240	199289292	no_match										NM_000069	CACNA1S	-	199348317	59051
0	331	0	region_1431	chr1	199542892	199542955	no_match										NM_000299	PKP1	+	199519202	23721	NM_001005337	PKP1	+	199519202	23721
0	346	0	region_1432	chr1	199543613	199543667	no_match										NM_000299	PKP1	+	199519202	24438	NM_001005337	PKP1	+	199519202	24438
0	257	0	region_1433	chr1	199593859	199593915	no_match										no_match
0	0	385	region_1434	chr1	199671910	199671986	no_match										no_match
0	348	0	region_1435	chr1	199697481	199697535	NR_073080	PHLDA3	-	199704922	7414	NM_012396	PHLDA3	-	199704922	7414	no_match
0	291	0	region_1436	chr1	199703628	199703683	NR_073080	PHLDA3	-	199704922	1267	NM_012396	PHLDA3	-	199704922	1267	NR_073080	PHLDA3	-	199704922	1267	NM_012396	PHLDA3	-	199704922	1267
0	0	324	region_1437	chr1	199726717	199726770	NM_001193572	CSRP1	-	199732324	5581						NM_004078	CSRP1	-	199743010	16267	NM_001193571	CSRP1	-	199742590	15847
0	475	0	region_1438	chr1	199772534	199772631	no_match										no_match
0	652	0	region_1439	chr1	199795461	199795588	no_match										no_match
0	329	0	region_1440	chr1	200255062	200255122	NM_001114309	ELF3	+	200246312	8780	NM_004433	ELF3	+	200246312	8780	no_match
0	312	0	region_1441	chr1	200281679	200281731	no_match										no_match
0	662	0	region_1442	chr1	200316696	200316806	no_match										no_match
0	495	0	region_1443	chr1	200463886	200463961	no_match										NM_001017403	LGR6	+	200429740	34183	NM_021636	LGR6	+	200439527	24396
0	0	274	region_1444	chr1	200942085	200942139	NM_177402	SYT2	-	200946174	4062						NM_177402	SYT2	-	200946174	4062
0	0	360	region_1445	chr1	201378084	201378153	no_match										NM_000674	ADORA1	+	201363458	14660	NM_001048230	ADORA1	+	201363458	14660
0	294	0	region_1446	chr1	201517875	201517927	no_match										no_match
0	333	0	region_1447	chr1	201862511	201862563	NM_001684	ATP2B4	+	201862537	0	NM_001001396	ATP2B4	+	201862537	0	no_match
0	0	280	region_1448	chr1	202156233	202156289	no_match										no_match
0	4932	0	region_1449	chr1	202300949	202301233	NM_005686	SOX13	+	202308868	-7777						no_match
0	308	0	region_1450	chr1	202338507	202338562	no_match										NM_005686	SOX13	+	202308868	29666
0	0	356	region_1451	chr1	202385676	202385731	NM_018208	ETNK2	-	202387930	2227						NM_018208	ETNK2	-	202387930	2227
0	524	0	region_1452	chr1	202522669	202522742	no_match										NM_014935	PLEKHA6	-	202595680	72975
0	327	0	region_1453	chr1	202600596	202600647	NM_014935	PLEKHA6	-	202595680	-4941	NR_027022	LINC00628	-	202605470	4849	no_match
0	296	0	region_1454	chr1	202718632	202718685	NM_002646	PIK3C2B	-	202726097	7439						NM_002646	PIK3C2B	-	202726097	7439
0	0	495	region_1455	chr1	202757229	202757323	NM_001204172	MDM4	+	202752129	5147	NR_024171	MDM4	+	202752129	5147	NM_001204172	MDM4	+	202752129	5147	NR_024171	MDM4	+	202752129	5147	5147
0	823	0	region_1456	chr1	203552161	203552276	NM_030952	NUAK2	-	203557506	5288						NM_030952	NUAK2	-	203557506	5288
0	1809	0	region_1457	chr1	203740087	203740235	NM_002596	CDK18	+	203740306	-145	NM_212502	CDK18	+	203740306	-145	no_match
0	0	346	region_1458	chr1	203781848	203781908	no_match										no_match
0	352	0	region_1459	chr1	203867052	203867106	NM_001973	ELK4	-	203868623	1544	NM_021795	ELK4	-	203868623	1544	NM_001973	ELK4	-	203868623	1544	NM_021795	ELK4	-	203868623	1544
0	843	0	region_1460	chr1	203968161	203968244	no_match										NM_022731	NUCKS1	-	203985995	17793
0	411	0	region_1461	chr1	203991406	203991467	NM_022731	NUCKS1	-	203985995	-5441						no_match
0	0	373	region_1462	chr1	204357485	204357540	no_match										no_match
0	1311	0	region_1463	chr1	204454391	204454540	NM_001007544	C1orf186	-	204455270	805						NM_001007544	C1orf186	-	204455270	805
0	529	0	region_1464	chr1	205413026	205413092	no_match										no_match
0	476	0	region_1465	chr1	205445174	205445243	no_match										no_match
0	1142	0	region_1466	chr1	206326619	206326742	no_match										NM_025179	PLXNA2	-	206484288	157608
0	897	0	region_1467	chr1	206716590	206716702	no_match										no_match
0	1597	0	region_1468	chr1	207228774	207228999	no_match										no_match
0	1831	0	region_1469	chr1	207668693	207668870	NM_001104548	MIR205HG	+	207668790	-9	NR_029622	MIR205	+	207672100	-3319	no_match
0	736	0	region_1470	chr1	207726064	207726138	no_match										no_match
0	855	0	region_1471	chr1	208115634	208115748	no_match										no_match
0	609	0	region_1472	chr1	208903821	208903890	no_match										NM_001122834	HHAT	+	208568218	335637	NM_001170564	HHAT	+	208568218	335637
0	657	0	region_1473	chr1	209832285	209832391	no_match										no_match
0	866	0	region_1474	chr1	210083242	210083358	no_match										no_match
0	629	0	region_1475	chr1	210294109	210294200	no_match										NM_016448	DTL	+	210275541	18613
0	1502	0	region_1476	chr1	210836419	210836561	no_match										NM_001030287	ATF3	+	210805298	31192
0	468	0	region_1477	chr1	210875346	210875420	no_match										no_match
0	455	0	region_1478	chr1	210961672	210961735	no_match										no_match
0	539	0	region_1479	chr1	211310556	211310640	no_match										NM_001136138	RPS6KC1	+	211291210	19388	NM_012424	RPS6KC1	+	211291210	19388
0	2375	0	region_1480	chr1	211311626	211311780	no_match										NM_001136138	RPS6KC1	+	211291210	20493	NM_012424	RPS6KC1	+	211291210	20493
0	309	0	region_1481	chr1	212521974	212522030	NM_020197	SMYD2	+	212521187	815						NM_020197	SMYD2	+	212521187	815
0	620	0	region_1482	chr1	212909222	212909334	no_match										no_match
0	283	0	region_1483	chr1	213063109	213063169	no_match										no_match
0	0	293	region_1484	chr1	213179216	213179268	no_match										NR_031644	MIR548F3	-	213334022	154780
0	293	0	region_1485	chr1	213422163	213422219	no_match										NM_001017424	KCNK2	+	213245507	176684	NM_014217	KCNK2	+	213323182	99009
0	384	0	region_1486	chr1	213502466	213502518	no_match										no_match
0	475	0	region_1487	chr1	213594617	213594687	no_match										no_match
0	753	0	region_1488	chr1	213600944	213601020	no_match										no_match
0	0	346	region_1489	chr1	213980871	213980927	no_match										NM_206933	USH2A	-	214663361	682462
0	468	0	region_1490	chr1	214461284	214461359	no_match										NM_206933	USH2A	-	214663361	202040	NM_007123	USH2A	-	214663361	202040
0	0	274	region_1491	chr1	214768830	214768884	no_match										NM_001243513	ESRRG	-	215179638	410781	NM_001243512	ESRRG	-	215179638	410781
0	411	0	region_1492	chr1	214787646	214787708	no_match										NM_001243513	ESRRG	-	215179638	391961	NM_001243512	ESRRG	-	215179638	391961
0	265	0	region_1493	chr1	215055616	215055668	no_match										NM_001243513	ESRRG	-	215179638	123996	NM_001243512	ESRRG	-	215179638	123996
0	0	245	region_1494	chr1	215139904	215139955	no_match										NM_001243513	ESRRG	-	215179638	39709	NM_001243512	ESRRG	-	215179638	39709
0	0	398	region_1495	chr1	215194755	215194816	no_match										NM_001243507	ESRRG	-	215316935	122150	NM_001134285	ESRRG	-	215377720	182935
0	0	328	region_1496	chr1	215637710	215637775	no_match										no_match
0	0	404	region_1497	chr1	215936758	215936810	no_match										NM_138796	SPATA17	+	215871317	65467
0	372	0	region_1498	chr1	216119393	216119445	no_match										no_match
0	0	291	region_1499	chr1	216630741	216630801	no_match										NM_001135599	TGFB2	+	216585298	45473	NM_003238	TGFB2	+	216585298	45473
0	365	0	region_1500	chr1	216750359	216750414	no_match										no_match
0	0	347	region_1501	chr1	216806747	216806802	no_match										no_match
0	0	454	region_1502	chr1	216818578	216818654	no_match										no_match
0	323	0	region_1503	chr1	217023154	217023214	no_match										no_match
0	0	329	region_1504	chr1	217581078	217581131	no_match										no_match
0	0	287	region_1505	chr1	217689044	217689101	no_match										no_match
0	558	0	region_1506	chr1	218255932	218256008	no_match										NR_002753	RNU5F-1	+	218113241	142729	NM_004446	EPRS	-	218286623	30653
0	788	0	region_1507	chr1	218570398	218570567	no_match										no_match
0	974	0	region_1508	chr1	218626716	218626881	no_match										no_match
0	636	0	region_1509	chr1	219982039	219982109	NM_144729	DUSP10	-	219982139	65	NM_144728	DUSP10	-	219977425	-4649	NM_144729	DUSP10	-	219982139	65	NM_007207	DUSP10	-	219982139	65
0	0	527	region_1510	chr1	222267548	222267609	no_match										no_match
0	404	528	region_1511	chr1	222268468	222268528	no_match										no_match
0	572	608	region_1512	chr1	222270278	222270343	no_match										no_match
0	562	0	region_1513	chr1	223194499	223194574	no_match										NM_001145154	DNAH14	+	223183978	10558	NM_001373	DNAH14	+	223183978	10558
0	1177	0	region_1514	chr1	225137152	225137298	no_match										NM_000447	PSEN2	+	225124895	12330	NM_012486	PSEN2	+	225124895	12330
0	1177	0	region_1515	chr1	226263950	226264063	NM_033131	WNT3A	+	226261345	2661						NM_033131	WNT3A	+	226261345	2661
0	3078	0	region_1516	chr1	226395555	226395815	NM_001242839	GUK1	+	226394407	1278	NM_001242840	GUK1	+	226394551	1134	NM_001242839	GUK1	+	226394407	1278	NM_001242840	GUK1	+	226394551	1134	1134	NM_001159391	GUK1	+	226399026	-3341	NM_020435	GJC2	+	226404037	-8352
0	1234	0	region_1517	chr1	228372223	228372322	no_match										NM_004481	GALNT2	+	228269578	102694
0	473	0	region_1518	chr1	230947310	230947372	no_match										no_match
0	340	0	region_1519	chr1	232603338	232603394	no_match										NM_005646	TARBP1	-	232681472	78106
0	613	0	region_1520	chr1	232859858	232859956	no_match										no_match
0	490	0	region_1521	chr1	233210752	233210829	no_match										no_match
0	488	0	region_1522	chr1	233500813	233500895	no_match										NM_016374	ARID4B	-	233558155	57301	NM_001206794	ARID4B	-	233557425	56571
0	1331	0	region_1523	chr1	233566987	233567136	NM_016374	ARID4B	-	233558155	-8906	NM_001206794	ARID4B	-	233557425	-9636	NM_001037277	GGPS1	+	233558375	8686	NR_036605	GGPS1	+	233558491	8570	8686	NR_036605	GGPS1	+	233558491	8570
0	494	0	region_1524	chr1	235833170	235833227	no_match										NM_001035	RYR2	+	235272324	560874
0	2346	0	region_1525	chr1	240174833	240175069	no_match										no_match
0	316	0	region_1526	chr1	240473665	240473719	no_match										NM_152666	PLD5	-	240754621	280929	NM_001195812	PLD5	-	240679407	205715
0	314	0	region_1527	chr1	241584628	241584682	NR_039824	MIR4677	+	241576100	8555						NM_006642	SDCCAG8	+	241485929	98726
0	390	0	region_1528	chr1	242278074	242278132	NM_205768	ZNF238	+	242281183	-3080	NM_006352	ZNF238	+	242283204	-5101	no_match
0	482	0	region_1529	chr1	243175203	243175270	no_match										no_match
0	397	0	region_1530	chr1	244118836	244118894	no_match										NM_022743	SMYD3	-	244647337	528472	NM_001167740	SMYD3	-	244737267	618402
0	2120	0	region_1531	chr1	246136693	246136865	no_match										no_match
418	3657	6764	region_1532	chr1	559742	559846	no_match										no_match
1368	13946	15694	region_1533	chr1	91625355	91625746	no_match										NM_001017975	HFM1	-	91643014	17464
19000	542944	619742	region_1534	chr1	121185635	121186986	no_match										no_match
0	1334	0	region_1535	chr2	14152	14313	no_match										no_match
0	324	0	region_1536	chr2	645803	645857	no_match										no_match
0	418	0	region_1537	chr2	881659	881737	no_match										no_match
0	803	0	region_1538	chr2	931896	931983	NM_018968	SNTG2	+	936553	-4614						no_match
0	0	417	region_1539	chr2	1441681	1441742	no_match										NM_001206745	TPO	+	1396239	45472	NM_175719	TPO	+	1396239	45472
0	0	358	region_1540	chr2	1684995	1685068	no_match										NM_012293	PXDN	-	1727298	42267
0	513	634	region_1541	chr2	1844629	1844736	no_match										NM_015025	MYT1L	-	2314052	469370
0	516	0	region_1542	chr2	2220689	2220749	no_match										NM_015025	MYT1L	-	2314052	93333
0	472	398	region_1543	chr2	3163698	3163760	no_match										no_match
0	349	0	region_1544	chr2	3163883	3163938	no_match										no_match
0	572	0	region_1545	chr2	3220087	3220152	no_match										NM_003310	TSSC1	-	3360660	140541
0	415	0	region_1546	chr2	3409198	3409273	no_match										NM_016030	TRAPPC12	+	3362452	46783
0	990	0	region_1547	chr2	3791442	3791581	no_match										no_match
0	0	330	region_1548	chr2	3912186	3912239	no_match										no_match
0	3865	0	region_1549	chr2	4698432	4698698	no_match										no_match
0	0	314	region_1550	chr2	5697647	5697700	no_match										no_match
0	3587	0	region_1551	chr2	6890703	6891071	no_match										no_match
0	1165	0	region_1552	chr2	6923252	6923414	NM_001256478	CMPK2	-	6923401	68	NM_001256477	CMPK2	-	6923401	68	NM_001256478	CMPK2	-	6923401	68	NM_001256477	CMPK2	-	6923401	68	68
0	500	0	region_1553	chr2	6935179	6935259	NM_080657	RSAD2	+	6935246	-27						no_match
0	333	0	region_1554	chr2	7171710	7171762	no_match										no_match
0	345	0	region_1555	chr2	8320957	8321021	no_match										NR_034135	LINC00299	-	8386000	65011
0	0	305	region_1556	chr2	8450267	8450320	no_match										no_match
0	388	0	region_1557	chr2	8490639	8490691	no_match										no_match
0	357	0	region_1558	chr2	9650483	9650551	no_match										NM_006826	YWHAQ	-	9688557	38040
0	323	0	region_1559	chr2	9665626	9665690	no_match										NM_006826	YWHAQ	-	9688557	22899
0	6314	0	region_1560	chr2	9888396	9888780	no_match										no_match
0	524	0	region_1561	chr2	10362899	10362960	NM_134421	HPCAL1	+	10361276	1653	NM_002149	HPCAL1	+	10360480	2449	NM_134421	HPCAL1	+	10361276	1653	NM_002149	HPCAL1	+	10360480	2449
0	533	0	region_1562	chr2	10832584	10832653	no_match										NM_144583	ATP6V1C2	+	10779225	53393	NM_001039362	ATP6V1C2	+	10779225	53393
0	2758	0	region_1563	chr2	10848290	10848440	no_match										NM_005742	PDIA6	-	10870411	22046
0	593	0	region_1564	chr2	11190705	11190813	NM_182500	C2orf50	+	11190629	130	NR_040080	FLJ33534	-	11189753	-1006	NM_182500	C2orf50	+	11190629	130
0	6844	0	region_1565	chr2	11558349	11558679	no_match										no_match
0	2125	4810	region_1566	chr2	11619267	11619353	no_match										NM_014668	GREB1	+	11591692	27618	NM_033090	GREB1	+	11600301	19009
0	1396	0	region_1567	chr2	11833158	11833358	no_match										NM_001261427	LPIN1	+	11781910	51348	NM_001261428	LPIN1	+	11735155	98103
0	1809	0	region_1568	chr2	12039073	12039278	no_match										no_match
0	896	0	region_1569	chr2	12645815	12645892	no_match										no_match
0	1220	0	region_1570	chr2	12783170	12783304	NM_021643	TRIB2	+	12774448	8789	NR_027303	TRIB2	+	12774448	8789	NM_021643	TRIB2	+	12774448	8789	NR_027303	TRIB2	+	12774448	8789
0	0	353	region_1571	chr2	13763528	13763580	no_match										no_match
0	491	0	region_1572	chr2	15965866	15965924	no_match										no_match
0	447	0	region_1573	chr2	18551768	18551833	no_match										no_match
0	914	0	region_1574	chr2	18604674	18604816	NM_020905	RDH14	-	18605440	695						NM_020905	RDH14	-	18605440	695	NM_001199103	NT5C1B-RDH14	-	18634327	29582
0	377	0	region_1575	chr2	18657959	18658024	no_match										no_match
0	604	0	region_1576	chr2	18868134	18868223	no_match										no_match
0	3007	0	region_1577	chr2	19425620	19425848	NM_145260	OSR1	-	19421853	-3881						no_match
0	390	0	region_1578	chr2	19604136	19604196	no_match										no_match
0	1320	0	region_1579	chr2	19706588	19706734	no_match										no_match
0	1011	0	region_1580	chr2	19900822	19900914	no_match										no_match
0	942	0	region_1581	chr2	20271771	20271956	no_match										NM_001006946	SDC1	-	20288675	16812	NM_002997	SDC1	-	20288408	16545
0	470	0	region_1582	chr2	20328067	20328134	no_match										NM_015317	PUM2	-	20390625	62525
0	1622	0	region_1583	chr2	20639970	20640112	no_match										no_match
0	362	0	region_1584	chr2	23608923	23608988	no_match										NM_052920	KLHL29	+	23461802	147153
0	985	0	region_1585	chr2	24149380	24149500	NM_016047	SF3B14	-	24152818	3378						NM_016047	SF3B14	-	24152818	3378
0	395	0	region_1586	chr2	25668537	25668595	no_match										NM_001256308	DTNB	-	25726595	58029	NM_183361	DTNB	-	25750020	81454
0	0	425	region_1587	chr2	26109703	26109766	NM_016131	RAB10	+	26110232	-498						no_match
0	285	0	region_1588	chr2	26152800	26152859	no_match										NM_016131	RAB10	+	26110232	42597
0	559	0	region_1589	chr2	26376005	26376079	no_match										no_match
0	467	0	region_1590	chr2	26423284	26423365	NM_033505	EPT1	+	26422457	867	NM_153835	GPR113	-	26423189	-135	NM_033505	EPT1	+	26422457	867
0	1204	0	region_1591	chr2	27522618	27522747	NM_173853	KRTCAP3	+	27518736	3946	NM_001168364	KRTCAP3	+	27518736	3946	NM_015662	IFT172	-	27566075	43393	NM_001168364	KRTCAP3	+	27518736	3946
0	540	0	region_1592	chr2	27805670	27805767	no_match										no_match
0	1581	0	region_1593	chr2	28466908	28467081	NM_005253	FOSL2	+	28469282	-2288						no_match
0	1540	0	region_1594	chr2	28628551	28628736	no_match										NM_153021	PLB1	+	28572441	56202	NM_001170585	PLB1	+	28572441	56202
0	1294	0	region_1595	chr2	29101344	29101523	no_match										NM_199280	FAM179A	+	29057667	43766
0	547	0	region_1596	chr2	29192869	29192936	NM_024692	CLIP4	+	29191811	1091						NM_024692	CLIP4	+	29191811	1091
0	1102	0	region_1597	chr2	29599221	29599355	no_match										NM_004304	ALK	-	29997981	398693
0	482	0	region_1598	chr2	30301653	30301715	NM_030915	LBH	+	30307900	-6216						no_match
0	306	0	region_1599	chr2	31334856	31334916	no_match										NM_014600	EHD3	+	31310383	24503
0	1674	0	region_1600	chr2	31400791	31400934	no_match										no_match
0	399	0	region_1601	chr2	31492886	31492954	NM_000379	XDH	-	31491115	-1805						no_match
0	801	0	region_1602	chr2	32696420	32696618	no_match										NM_016252	BIRC6	+	32435599	260920
0	629	0	region_1603	chr2	32835050	32835117	no_match										NM_001193509	TTC27	+	32706590	128493	NM_017735	TTC27	+	32706590	128493
0	1063	699	region_1604	chr2	32994793	32994951	no_match										NR_027100	LINC00486	+	32961371	33501	NR_027099	LINC00486	+	32961269	33603
0	408	0	region_1605	chr2	33554827	33554887	NM_001139488	RASGRP3	+	33554824	33						NM_001139488	RASGRP3	+	33554824	33	NM_170672	RASGRP3	+	33514919	39938
0	1009	0	region_1606	chr2	33858087	33858247	no_match										no_match
0	476	0	region_1607	chr2	34990780	34990854	no_match										no_match
0	960	0	region_1608	chr2	35283557	35283663	no_match										no_match
0	575	0	region_1609	chr2	36527073	36527144	no_match										NM_016441	CRIM1	+	36436873	90235
0	0	396	region_1610	chr2	37170677	37170741	NM_019024	HEATR5B	-	37164989	-5720	NM_174931	CCDC75	+	37165097	5612	NM_174931	CCDC75	+	37165097	5612
0	779	0	region_1611	chr2	37237615	37237735	NM_001135651	EIF2AK2	-	37237694	19	NM_001135652	EIF2AK2	-	37228469	-9206	NM_001135651	EIF2AK2	-	37237694	19	NM_002759	EIF2AK2	-	37237694	19
0	3915	0	region_1612	chr2	39075764	39075956	no_match										NM_005633	SOS1	-	39201108	125248
0	812	0	region_1613	chr2	39173960	39174063	no_match										NM_005633	SOS1	-	39201108	27097
0	864	0	region_1614	chr2	39199945	39200077	NM_005633	SOS1	-	39201108	1097						NM_005633	SOS1	-	39201108	1097
0	570	0	region_1615	chr2	40106086	40106148	no_match										NR_038441	SLC8A1-AS1	+	39998277	107840
0	1571	0	region_1616	chr2	40370792	40370895	no_match										NM_021097	SLC8A1	-	40510948	140105	NM_001112801	SLC8A1	-	40510948	140105
0	4042	0	region_1617	chr2	40570110	40570395	no_match										NM_001112802	SLC8A1	-	40593079	22827
0	351	0	region_1618	chr2	40827033	40827085	no_match										no_match
0	1833	0	region_1619	chr2	40870742	40870855	no_match										no_match
0	417	0	region_1620	chr2	41337311	41337368	no_match										no_match
0	766	0	region_1621	chr2	41796449	41796541	no_match										no_match
0	917	0	region_1622	chr2	41801056	41801156	no_match										no_match
0	2487	0	region_1623	chr2	42090489	42090665	no_match										no_match
0	312	0	region_1624	chr2	42447766	42447826	NM_004718	COX7A2L	-	42441860	-5936						no_match
0	482	0	region_1625	chr2	43309058	43309139	NR_027251	LOC100129726	+	43307853	1245	NM_006887	ZFP36L2	-	43307249	-1849	NR_027251	LOC100129726	+	43307853	1245
0	564	0	region_1626	chr2	43478199	43478300	no_match										NM_022065	THADA	-	43676689	198440	NM_001083953	THADA	-	43676617	198368
0	1175	0	region_1627	chr2	43519713	43519831	no_match										NM_022065	THADA	-	43676689	156917	NM_001083953	THADA	-	43676617	156845
0	304	0	region_1628	chr2	43965378	43965431	no_match										no_match
0	1176	0	region_1629	chr2	44162087	44162214	no_match										no_match
0	769	0	region_1630	chr2	45283635	45283713	no_match										NR_033831	UNQ6975	-	45335584	51910
0	339	0	region_1631	chr2	45648559	45648611	no_match										NM_018079	SRBD1	-	45691937	43352
0	404	0	region_1632	chr2	45941591	45941654	no_match										NM_005400	PRKCE	+	45732546	209076
0	2892	0	region_1633	chr2	45971694	45971891	no_match										NM_005400	PRKCE	+	45732546	239246
0	1050	0	region_1634	chr2	45973325	45973438	no_match										NM_005400	PRKCE	+	45732546	240835
0	554	0	region_1635	chr2	46468175	46468262	no_match										no_match
0	0	339	region_1636	chr2	47045656	47045721	no_match										NM_020458	TTC7A	+	47021816	23872
0	369	0	region_1637	chr2	47920115	47920177	no_match										NM_025133	FBXO11	-	47969362	49216	NM_001190274	FBXO11	-	47986436	66290
0	438	0	region_1638	chr2	48045738	48045807	no_match										no_match
0	0	372	region_1639	chr2	48070567	48070619	no_match										no_match
0	241	0	region_1640	chr2	48685979	48686030	no_match										NM_001198594	STON1-GTF2A1L	+	48661229	24775	NM_001198593	STON1-GTF2A1L	+	48610567	75437
0	409	0	region_1641	chr2	50225047	50225112	no_match										NM_138735	NRXN1	-	50428398	203319	NM_001135659	NRXN1	-	51113178	888099
0	626	0	region_1642	chr2	52087049	52087130	no_match										no_match
0	705	0	region_1643	chr2	52190348	52190436	no_match										no_match
0	354	0	region_1644	chr2	52762305	52762359	no_match										no_match
0	444	0	region_1645	chr2	53330450	53330507	no_match										no_match
0	0	404	region_1646	chr2	53626436	53626495	no_match										no_match
0	0	329	region_1647	chr2	54050662	54050713	NM_014614	PSME4	-	54051481	794						NM_014614	PSME4	-	54051481	794
0	512	0	region_1648	chr2	54613901	54613965	NR_002229	RPL23AP32	+	54609862	4071						NM_003128	SPTBN1	+	54536957	76976
0	0	457	region_1649	chr2	54660168	54660229	no_match										NM_003128	SPTBN1	+	54536957	123241	NM_178313	SPTBN1	+	54639034	21164
0	422	0	region_1650	chr2	55202290	55202350	no_match										no_match
0	0	304	region_1651	chr2	55214956	55215018	no_match										no_match
0	0	283	region_1652	chr2	55980379	55980434	no_match										NM_001039349	EFEMP1	-	56004802	24396	NM_001039348	EFEMP1	-	56004802	24396
0	2856	0	region_1653	chr2	56038800	56038985	no_match										no_match
0	457	0	region_1654	chr2	57545904	57545973	no_match										no_match
0	395	0	region_1655	chr2	58441739	58441799	no_match										no_match
0	324	0	region_1656	chr2	58547569	58547623	no_match										no_match
0	713	0	region_1657	chr2	59337130	59337246	no_match										no_match
0	407	0	region_1658	chr2	60240367	60240433	no_match										no_match
0	514	0	region_1659	chr2	60826141	60826224	no_match										no_match
0	2054	0	region_1660	chr2	61014968	61015065	no_match										no_match
0	327	0	region_1661	chr2	61449739	61449792	no_match										NM_014709	USP34	-	61551353	101588
0	2415	0	region_1662	chr2	61516853	61517069	no_match										NM_014709	USP34	-	61551353	34392
0	731	0	region_1663	chr2	61775542	61775630	no_match										no_match
0	449	0	region_1664	chr2	62301886	62301945	no_match										NM_006577	B3GNT2	+	62276765	25150
0	550	0	region_1665	chr2	62362451	62362535	no_match										no_match
0	874	0	region_1666	chr2	62372965	62373106	no_match										no_match
0	318	0	region_1667	chr2	62650133	62650186	no_match										no_match
0	1298	0	region_1668	chr2	62882568	62882702	no_match										NM_001142615	EHBP1	+	62754489	128146	NM_001142614	EHBP1	+	62787535	95100
0	0	415	region_1669	chr2	62914280	62914358	no_match										NM_001142615	EHBP1	+	62754489	159830	NM_001142614	EHBP1	+	62787535	126784
0	475	0	region_1670	chr2	64100910	64100972	NM_016516	VPS54	-	64099718	-1223	NM_001005739	VPS54	-	64099718	-1223	no_match
0	925	0	region_1671	chr2	64102359	64102490	NM_016516	VPS54	-	64099718	-2706	NM_001005739	VPS54	-	64099718	-2706	no_match
0	0	355	region_1672	chr2	64263304	64263361	no_match										no_match
0	0	351	region_1673	chr2	64377164	64377215	no_match										no_match
0	417	0	region_1674	chr2	64847539	64847596	no_match										no_match
0	1681	0	region_1675	chr2	64847743	64847900	no_match										no_match
0	1617	0	region_1676	chr2	64979688	64979855	no_match										no_match
0	2234	0	region_1677	chr2	65216993	65217204	NM_015543	RAB1A	-	65210939	-6159	NM_004161	RAB1A	-	65210939	-6159	no_match
0	0	337	region_1678	chr2	65493538	65493590	no_match										NM_181784	SPRED2	-	65513160	19596
0	399	0	region_1679	chr2	65658379	65658438	no_match										no_match
0	2951	0	region_1680	chr2	66078681	66078893	no_match										no_match
0	920	0	region_1681	chr2	67600226	67600357	no_match										no_match
0	296	0	region_1682	chr2	67756306	67756360	no_match										no_match
0	312	0	region_1683	chr2	68269617	68269671	no_match										NM_000945	PPP3R1	-	68333155	63511
0	2156	0	region_1684	chr2	68818470	68818608	NM_001007231	ARHGAP25	+	68815416	3123	NM_001166277	ARHGAP25	+	68815416	3123	NM_001007231	ARHGAP25	+	68815416	3123	NM_001166277	ARHGAP25	+	68815416	3123
0	926	0	region_1685	chr2	70149883	70150067	no_match										NR_033872	PCBP1-AS1	-	70167651	17676
0	508	0	region_1686	chr2	70213438	70213525	NR_024444	LOC100133985	-	70205952	-7529						no_match
0	422	0	region_1687	chr2	70766988	70767050	no_match										NM_001185054	ADD2	-	70848355	81336	NM_001617	ADD2	-	70848883	81864
0	379	0	region_1688	chr2	71057861	71057917	NM_001115116	ANKRD53	+	71059082	-1193	NM_024933	ANKRD53	+	71059082	-1193	no_match
0	377	0	region_1689	chr2	73183612	73183669	no_match										NM_015470	RAB11FIP5	-	73193654	10014
0	1680	0	region_1690	chr2	73223685	73223859	no_match										no_match
0	607	0	region_1691	chr2	73463937	73464038	NM_015120	ALMS1	+	73466393	-2406						no_match
0	292	0	region_1692	chr2	73721170	73721222	NM_003960	NAT8	-	73723045	1849	NR_003683	ALMS1P	+	73725553	-4357	no_match
0	339	0	region_1693	chr2	74107654	74107712	no_match										no_match
0	439	0	region_1694	chr2	74924743	74924821	no_match										NM_000189	HK2	+	74913289	11493
0	917	0	region_1695	chr2	74926951	74927081	no_match										NM_000189	HK2	+	74913289	13727
0	299	0	region_1696	chr2	74969864	74969919	no_match										NM_000189	HK2	+	74913289	56602
0	339	0	region_1697	chr2	75098891	75098958	no_match										no_match
0	0	335	region_1698	chr2	83622157	83622208	no_match										no_match
0	561	0	region_1699	chr2	84212288	84212354	no_match										no_match
0	1142	0	region_1700	chr2	84332660	84332863	no_match										no_match
0	569	0	region_1701	chr2	84962894	84962987	NM_001080824	TRABD2A	-	84961763	-1177						no_match
0	4060	0	region_1702	chr2	84969554	84969693	NM_001080824	TRABD2A	-	84961763	-7860						no_match
0	292	0	region_1703	chr2	84986908	84986960	NM_021103	TMSB10	+	84986273	661						NM_021103	TMSB10	+	84986273	661
0	273	0	region_1704	chr2	85363196	85363256	no_match										NM_031283	TCF7L1	+	85214093	149133
0	1027	0	region_1705	chr2	85372097	85372281	no_match										NM_031283	TCF7L1	+	85214093	158096
0	1038	0	region_1706	chr2	85477399	85477611	no_match										NM_001256139	CAPG	-	85494708	17203	NM_001747	CAPG	-	85491331	13826
0	0	364	region_1707	chr2	85486453	85486504	NM_001256139	CAPG	-	85494708	8230	NM_001747	CAPG	-	85491331	4853	NM_001256139	CAPG	-	85494708	8230	NM_001747	CAPG	-	85491331	4853
0	365	0	region_1708	chr2	85556519	85556571	no_match										no_match
0	2599	0	region_1709	chr2	85666319	85666624	NM_003761	VAMP8	+	85658124	8347	NM_006634	VAMP5	+	85665041	1430	NM_006634	VAMP5	+	85665041	1430
0	0	322	region_1710	chr2	86926589	86926644	no_match										NM_172101	CD8B	-	86942558	15942	NM_172102	CD8B	-	86942558	15942
0	608	0	region_1711	chr2	87285266	87285329	NR_039928	MIR4771-1	+	87275419	9878	NR_039929	MIR4771-2	+	87275419	9878	no_match
0	862	885	region_1712	chr2	87477361	87477490	no_match										no_match
0	0	299	region_1713	chr2	87495497	87495557	no_match										no_match
0	416	683	region_1714	chr2	87509983	87510050	no_match										no_match
0	0	309	region_1715	chr2	88830703	88830755	no_match										NM_144563	RPIA	+	88772290	58439
0	0	376	region_1716	chr2	89408082	89408139	no_match										no_match
0	2504	2964	region_1717	chr2	90960523	90960722	no_match										no_match
0	1193	1942	region_1718	chr2	90960922	90961078	no_match										no_match
0	2452	4184	region_1719	chr2	90961290	90961631	no_match										no_match
0	1001	1065	region_1720	chr2	90961923	90962011	no_match										no_match
0	0	507	region_1721	chr2	90962123	90962187	no_match										no_match
0	4902	5198	region_1722	chr2	90963101	90963739	no_match										no_match
0	416	0	region_1723	chr2	90963945	90964009	no_match										no_match
0	456	456	region_1724	chr2	90964261	90964317	no_match										no_match
0	528	942	region_1725	chr2	90965759	90965841	no_match										no_match
0	418	370	region_1726	chr2	90966492	90966545	no_match										no_match
0	0	441	region_1727	chr2	90966685	90966741	no_match										no_match
0	796	912	region_1728	chr2	90966851	90966928	no_match										no_match
0	0	417	region_1729	chr2	90967473	90967527	no_match										no_match
0	1905	2529	region_1730	chr2	90967682	90967773	no_match										no_match
0	678	649	region_1731	chr2	90968153	90968229	no_match										no_match
0	3605	4197	region_1732	chr2	90968464	90968707	no_match										no_match
0	414	477	region_1733	chr2	90968851	90968909	no_match										no_match
0	1094	1103	region_1734	chr2	90969660	90969761	no_match										no_match
0	0	380	region_1735	chr2	90969865	90969917	no_match										no_match
0	874	1558	region_1736	chr2	90970065	90970144	no_match										no_match
0	745	1347	region_1737	chr2	90970816	90971012	no_match										no_match
0	798	1178	region_1738	chr2	90971208	90971422	no_match										no_match
0	865	826	region_1739	chr2	90973023	90973121	no_match										no_match
0	0	341	region_1740	chr2	90973548	90973614	no_match										no_match
0	450	644	region_1741	chr2	90973960	90974026	no_match										no_match
0	2417	2926	region_1742	chr2	90974615	90974835	no_match										no_match
0	830	1662	region_1743	chr2	90974991	90975255	no_match										no_match
0	2154	1937	region_1744	chr2	90975361	90975607	no_match										no_match
0	0	494	region_1745	chr2	90976355	90976417	no_match										no_match
0	1500	1767	region_1746	chr2	90976529	90976695	no_match										no_match
0	412	798	region_1747	chr2	90977060	90977129	no_match										no_match
0	2272	2797	region_1748	chr2	90977387	90977622	no_match										no_match
0	1216	1520	region_1749	chr2	90978053	90978287	no_match										no_match
0	701	1269	region_1750	chr2	90978460	90978545	no_match										no_match
0	494	518	region_1751	chr2	90983198	90983288	no_match										no_match
0	0	338	region_1752	chr2	90986535	90986587	no_match										no_match
0	0	321	region_1753	chr2	91000720	91000772	no_match										no_match
0	0	372	region_1754	chr2	91004575	91004630	no_match										no_match
0	0	455	region_1755	chr2	91035940	91035995	no_match										no_match
0	363	0	region_1756	chr2	91036752	91036803	no_match										no_match
0	509	0	region_1757	chr2	91036984	91037044	no_match										no_match
0	611	722	region_1758	chr2	91041553	91041634	no_match										no_match
0	553	0	region_1759	chr2	91049817	91049880	no_match										no_match
0	365	0	region_1760	chr2	91049996	91050048	no_match										no_match
0	400	408	region_1761	chr2	91054480	91054532	no_match										no_match
0	0	741	region_1762	chr2	91057856	91057996	no_match										no_match
0	784	551	region_1763	chr2	91123521	91123630	no_match										no_match
0	0	271	region_1764	chr2	91124404	91124463	no_match										no_match
0	304	0	region_1765	chr2	91125130	91125190	no_match										no_match
0	0	220	region_1766	chr2	91126031	91126082	no_match										no_match
0	446	601	region_1767	chr2	91127396	91127507	no_match										no_match
0	804	0	region_1768	chr2	91127687	91127812	no_match										no_match
0	496	499	region_1769	chr2	91131547	91131643	no_match										no_match
0	0	744	region_1770	chr2	91132786	91132906	no_match										no_match
0	0	353	region_1771	chr2	91134169	91134229	no_match										no_match
0	974	1192	region_1772	chr2	91137684	91137877	no_match										no_match
0	596	0	region_1773	chr2	91138883	91138978	no_match										no_match
0	0	258	region_1774	chr2	91139540	91139591	no_match										no_match
0	853	1265	region_1775	chr2	91142785	91142990	no_match										no_match
0	371	314	region_1776	chr2	91143114	91143186	no_match										no_match
0	0	476	region_1777	chr2	91145011	91145070	no_match										no_match
0	0	451	region_1778	chr2	91145236	91145304	no_match										no_match
0	0	408	region_1779	chr2	91145525	91145591	no_match										no_match
0	0	308	region_1780	chr2	91146134	91146187	no_match										no_match
0	634	817	region_1781	chr2	91150116	91150274	no_match										no_match
0	450	0	region_1782	chr2	91150446	91150505	no_match										no_match
0	656	567	region_1783	chr2	91150886	91150962	no_match										no_match
0	0	786	region_1784	chr2	91151190	91151341	no_match										no_match
0	377	512	region_1785	chr2	91154813	91154934	no_match										no_match
0	0	406	region_1786	chr2	91155954	91156016	no_match										no_match
0	358	0	region_1787	chr2	91157693	91157752	no_match										no_match
0	0	349	region_1788	chr2	91157941	91157993	no_match										no_match
0	768	0	region_1789	chr2	91159253	91159388	no_match										no_match
0	0	375	region_1790	chr2	91161079	91161136	no_match										no_match
0	0	352	region_1791	chr2	91163806	91163860	no_match										no_match
0	0	913	region_1792	chr2	91164021	91164219	no_match										no_match
0	340	0	region_1793	chr2	91164348	91164402	no_match										no_match
0	655	459	region_1794	chr2	91164533	91164601	no_match										no_match
0	494	681	region_1795	chr2	91164858	91164934	no_match										no_match
0	1708	2050	region_1796	chr2	91166213	91166644	no_match										no_match
0	306	0	region_1797	chr2	91167281	91167335	no_match										no_match
0	311	0	region_1798	chr2	91168284	91168343	no_match										no_match
0	416	793	region_1799	chr2	91168713	91168798	no_match										no_match
0	0	314	region_1800	chr2	91169472	91169528	no_match										no_match
0	467	843	region_1801	chr2	91169702	91169807	no_match										no_match
0	786	1219	region_1802	chr2	91170084	91170285	no_match										no_match
0	0	934	region_1803	chr2	91170805	91170983	no_match										no_match
0	0	391	region_1804	chr2	91175239	91175301	no_match										no_match
0	0	322	region_1805	chr2	91175714	91175765	no_match										no_match
0	481	684	region_1806	chr2	91176364	91176460	no_match										no_match
0	0	257	region_1807	chr2	91176901	91176953	no_match										no_match
0	0	493	region_1808	chr2	91177921	91177990	no_match										no_match
0	0	399	region_1809	chr2	91178693	91178767	no_match										no_match
0	1783	1602	region_1810	chr2	91178944	91179266	no_match										no_match
0	760	859	region_1811	chr2	91179929	91180156	no_match										no_match
0	936	660	region_1812	chr2	91180305	91180545	no_match										no_match
0	0	511	region_1813	chr2	91180709	91180797	no_match										no_match
0	649	599	region_1814	chr2	91181195	91181302	no_match										no_match
0	0	367	region_1815	chr2	91181930	91181985	no_match										no_match
0	393	395	region_1816	chr2	91182776	91182864	no_match										no_match
0	0	544	region_1817	chr2	91183140	91183221	no_match										no_match
0	535	546	region_1818	chr2	91184427	91184528	no_match										no_match
0	0	323	region_1819	chr2	91184807	91184866	no_match										no_match
0	0	394	region_1820	chr2	91185091	91185166	no_match										no_match
0	402	0	region_1821	chr2	91219032	91219086	NR_027238	LOC654342	-	91211702	-7357						no_match
0	412	0	region_1822	chr2	91236059	91236111	no_match										no_match
0	0	418	region_1823	chr2	91631348	91631399	no_match										no_match
0	325	0	region_1824	chr2	91632044	91632097	no_match										no_match
0	3962	4554	region_1825	chr2	91632858	91633399	no_match										no_match
0	1064	1132	region_1826	chr2	91636372	91636495	no_match										no_match
0	3759	4826	region_1827	chr2	91636663	91636862	no_match										no_match
0	429	406	region_1828	chr2	91636984	91637039	no_match										no_match
0	1548	1499	region_1829	chr2	91637379	91637465	no_match										no_match
0	1102	1026	region_1830	chr2	91638314	91638389	no_match										no_match
0	0	353	region_1831	chr2	91638577	91638632	no_match										no_match
0	8284	9880	region_1832	chr2	91639624	91639723	no_match										no_match
0	912	1634	region_1833	chr2	91639869	91640075	no_match										no_match
0	1254	1710	region_1834	chr2	91640401	91640482	no_match										no_match
0	16707	17893	region_1835	chr2	91644997	91645127	no_match										no_match
0	3078	3192	region_1836	chr2	91648028	91648112	no_match										no_match
0	1900	2204	region_1837	chr2	91650444	91650527	no_match										no_match
0	456	760	region_1838	chr2	91653425	91653493	no_match										no_match
0	0	444	region_1839	chr2	91653647	91653702	no_match										no_match
0	3382	4282	region_1840	chr2	91654658	91655056	no_match										no_match
0	494	450	region_1841	chr2	91658529	91658586	no_match										no_match
0	0	378	region_1842	chr2	91659626	91659682	no_match										no_match
0	516	692	region_1843	chr2	91659923	91660034	no_match										no_match
0	4512	5752	region_1844	chr2	91660521	91660674	no_match										no_match
0	1463	1140	region_1845	chr2	91660990	91661215	no_match										no_match
0	5092	6080	region_1846	chr2	91661664	91661754	no_match										no_match
0	3044	3444	region_1847	chr2	91664406	91664500	no_match										no_match
0	912	646	region_1848	chr2	91664669	91664742	no_match										no_match
0	3058	3286	region_1849	chr2	91667617	91667702	no_match										no_match
0	13903	14606	region_1850	chr2	91669363	91669647	no_match										no_match
0	716	1019	region_1851	chr2	91670569	91670646	no_match										no_match
0	0	418	region_1852	chr2	91670841	91670894	no_match										no_match
0	2450	2711	region_1853	chr2	91671238	91671325	no_match										no_match
0	5472	7144	region_1854	chr2	91671752	91671841	no_match										no_match
0	0	447	region_1855	chr2	91672710	91672767	no_match										no_match
0	2318	2675	region_1856	chr2	91673281	91673392	no_match										no_match
0	4142	4560	region_1857	chr2	91679106	91679192	no_match										no_match
0	760	948	region_1858	chr2	91679704	91679779	no_match										no_match
0	1368	1292	region_1859	chr2	91679941	91680084	no_match										no_match
0	1077	1386	region_1860	chr2	91681002	91681202	no_match										no_match
0	4788	5472	region_1861	chr2	91682375	91682504	no_match										no_match
0	2845	2317	region_1862	chr2	91682817	91683001	no_match										no_match
0	529	628	region_1863	chr2	91683454	91683546	no_match										no_match
0	5738	7372	region_1864	chr2	91683818	91683914	no_match										no_match
0	8436	9994	region_1865	chr2	91684110	91684202	no_match										no_match
0	3658	4511	region_1866	chr2	91684502	91684609	no_match										no_match
0	2113	2562	region_1867	chr2	91684771	91684882	no_match										no_match
0	3136	4779	region_1868	chr2	91685013	91685284	no_match										no_match
0	454	910	region_1869	chr2	91685429	91685524	no_match										no_match
0	866	887	region_1870	chr2	91685764	91685949	no_match										no_match
0	0	269	region_1871	chr2	91686093	91686145	no_match										no_match
0	0	380	region_1872	chr2	91686780	91686831	no_match										no_match
0	6612	6042	region_1873	chr2	91687110	91687356	no_match										no_match
0	3632	3724	region_1874	chr2	91687901	91688011	no_match										no_match
0	0	743	region_1875	chr2	91688481	91688594	no_match										no_match
0	0	456	region_1876	chr2	91689856	91689911	no_match										no_match
0	422	0	region_1877	chr2	94895536	94895591	NR_003366	ANKRD20A8P	-	94886547	-9016	NM_144705	TEKT4	+	94900958	-5395	no_match
0	293	0	region_1878	chr2	96421116	96421167	no_match										no_match
0	267	0	region_1879	chr2	96483168	96483222	no_match										no_match
0	2140	0	region_1880	chr2	96803382	96803628	no_match										NM_020184	CNNM4	+	96790365	13140
0	368	0	region_1881	chr2	96896807	96896878	NM_017789	SEMA4C	-	96899462	2620	NM_016466	ANKRD39	-	96887483	-9359	NM_017789	SEMA4C	-	96899462	2620
0	317	0	region_1882	chr2	96946312	96946376	no_match										NM_001122646	FAM178B	-	97016028	69684
0	400	0	region_1883	chr2	96984163	96984221	no_match										NM_001122646	FAM178B	-	97016028	31836
0	418	0	region_1884	chr2	97233386	97233444	no_match										NM_001164315	ANKRD36	+	97142959	90456
0	417	0	region_1885	chr2	98205155	98205210	no_match										NM_144992	VWA3B	+	98070026	135156
0	338	0	region_1886	chr2	98457000	98457053	no_match										NM_001134225	INPP4A	+	98427752	29274	NM_001134224	INPP4A	+	98427752	29274
0	1048	0	region_1887	chr2	98852590	98852744	no_match										NM_207362	KIAA1211L	-	98919116	66449
0	455	0	region_1888	chr2	99084699	99084760	no_match										NM_182911	TSGA10	-	99124469	39740	NM_025244	TSGA10	-	99137619	52890
0	724	0	region_1889	chr2	99138268	99138432	NM_145198	LIPT1	+	99137849	501	NM_025244	TSGA10	-	99137619	-731	NM_145198	LIPT1	+	99137849	501	NM_145197	LIPT1	+	99137849	501	501	NM_145199	LIPT1	+	99137849	501	NR_037936	LIPT1	+	99137849	501	NR_037935	LIPT1	+	99137968	382	NM_001204830	LIPT1	+	99137968	382
0	0	277	region_1890	chr2	99606670	99606724	no_match										NM_002285	AFF3	-	100125469	518772	NM_001025108	AFF3	-	100088477	481780
0	539	0	region_1891	chr2	99639957	99640034	no_match										NM_002285	AFF3	-	100125469	485474	NM_001025108	AFF3	-	100088477	448482
0	0	491	region_1892	chr2	100546282	100546344	NM_024065	PDCL3	+	100545849	464						NM_024065	PDCL3	+	100545849	464
0	2419	0	region_1893	chr2	100727591	100727800	no_match										no_match
0	1099	0	region_1894	chr2	101124283	101124420	NM_001102426	TBC1D8	-	101134278	9927						NM_001102426	TBC1D8	-	101134278	9927
0	385	0	region_1895	chr2	101149849	101149901	no_match										no_match
0	2057	0	region_1896	chr2	101289712	101289986	NM_173647	RNF149	-	101291610	1761	NR_049881	MIR5696	+	101292343	-2494	NM_173647	RNF149	-	101291610	1761
0	0	527	region_1897	chr2	101827708	101827770	no_match										NM_001242559	MAP4K4	+	101680969	146770	NM_145687	MAP4K4	+	101680969	146770
0	1090	0	region_1898	chr2	102239247	102239378	no_match										no_match
0	1373	0	region_1899	chr2	102564948	102565107	no_match										no_match
0	591	0	region_1900	chr2	103446943	103447069	no_match										no_match
0	411	0	region_1901	chr2	104417709	104417762	NR_015399	LOC150568	+	104417236	499						NR_015399	LOC150568	+	104417236	499
0	2763	0	region_1902	chr2	104431045	104431227	no_match										NR_015399	LOC150568	+	104417236	13900
0	0	375	region_1903	chr2	104959772	104959827	no_match										no_match
0	645	0	region_1904	chr2	105070319	105070417	no_match										NM_182640	MRPS9	+	105020914	49454
0	401	0	region_1905	chr2	105305280	105305357	NM_004257	TGFBRAP1	-	105312580	7262	NM_001142621	TGFBRAP1	-	105312580	7262	NM_004257	TGFBRAP1	-	105312580	7262	NM_001142621	TGFBRAP1	-	105312580	7262
0	308	0	region_1906	chr2	105633494	105633547	no_match										no_match
0	965	0	region_1907	chr2	105697160	105697319	no_match										no_match
0	0	262	region_1908	chr2	106215652	106215704	no_match										no_match
0	1506	0	region_1909	chr2	107695800	107695926	no_match										no_match
0	539	0	region_1910	chr2	108254824	108254907	no_match										no_match
0	2357	0	region_1911	chr2	108957627	108957877	no_match										NM_022336	EDAR	-	108972260	14508
0	955	0	region_1912	chr2	109324606	109324741	no_match										NM_001099289	SH3RF3	+	109112428	212245
0	0	275	region_1913	chr2	110183698	110183751	NR_036225	MIR4267	-	110184908	1184						no_match
0	568	0	region_1914	chr2	111222648	111222731	no_match										NM_001142807	ACOXL	+	111206620	16069
0	765	0	region_1915	chr2	111356191	111356290	no_match										NM_001142807	ACOXL	+	111206620	149620
0	1064	0	region_1916	chr2	112235199	112235273	NR_039929	MIR4771-2	-	112245182	9946	NR_039928	MIR4771-1	-	112245182	9946	no_match
0	403	0	region_1917	chr2	112731786	112731841	NM_032494	ZC3H8	-	112729135	-2678						no_match
0	1497	0	region_1918	chr2	113016328	113016440	NM_019014	POLR1B	+	113015962	422	NM_001137604	POLR1B	+	113015962	422	NM_019014	POLR1B	+	113015962	422	NM_001137604	POLR1B	+	113015962	422
0	683	0	region_1919	chr2	113133093	113133174	no_match										NM_005415	SLC20A1	+	113119904	13229
0	1398	0	region_1920	chr2	113154706	113154907	no_match										no_match
0	0	439	region_1921	chr2	113237775	113237835	NM_152515	CKAP2L	-	113238725	920						NM_152515	CKAP2L	-	113238725	920
0	607	0	region_1922	chr2	113485299	113485373	NM_014440	IL36A	+	113479919	5417						no_match
0	305	0	region_1923	chr2	114505616	114505667	no_match										no_match
0	338	0	region_1924	chr2	116319435	116319486	no_match										no_match
0	974	0	region_1925	chr2	118196042	118196188	no_match										no_match
0	430	0	region_1926	chr2	119304228	119304303	no_match										no_match
0	0	430	region_1927	chr2	119605043	119605105	no_match										no_match
0	396	0	region_1928	chr2	120518507	120518575	no_match										NM_001184938	EPB41L5	+	120487254	31287	NM_020909	EPB41L5	+	120487073	31468
0	419	0	region_1929	chr2	120706411	120706473	NM_024121	TMEM185B	-	120697454	-8988						no_match
0	864	0	region_1930	chr2	127581416	127581494	NM_139347	BIN1	-	127581373	-82	NM_004305	BIN1	-	127581373	-82	no_match										-82	NM_139349	BIN1	-	127581373	-82	NM_139344	BIN1	-	127581373	-82	NM_139350	BIN1	-	127581373	-82	NM_139346	BIN1	-	127581373	-82	NM_139343	BIN1
0	312	0	region_1931	chr2	127602771	127602834	no_match										no_match
0	5134	0	region_1932	chr2	131630543	131630865	no_match										no_match
0	0	394	region_1933	chr2	132697398	132697450	no_match										NR_027020	ANKRD30BL	-	132732012	34588
0	760	509	region_1934	chr2	132703512	132703580	no_match										NR_027020	ANKRD30BL	-	132732012	28466
0	722	722	region_1935	chr2	132712768	132712839	no_match										NR_027020	ANKRD30BL	-	132732012	19209
0	2318	2546	region_1936	chr2	132713948	132714040	no_match										NR_027020	ANKRD30BL	-	132732012	18018
0	1555	1441	region_1937	chr2	132728397	132728557	NR_031608	MIR663B	-	132731123	2646	NR_027020	ANKRD30BL	-	132732012	3535	NR_027020	ANKRD30BL	-	132732012	3535
0	4586	4768	region_1938	chr2	132729573	132729956	NR_031608	MIR663B	-	132731123	1359	NR_027020	ANKRD30BL	-	132732012	2248	NR_027020	ANKRD30BL	-	132732012	2248
0	0	303	region_1939	chr2	132730138	132730197	NR_031608	MIR663B	-	132731123	956	NR_027020	ANKRD30BL	-	132732012	1845	NR_027020	ANKRD30BL	-	132732012	1845
0	1173	1458	region_1940	chr2	132731646	132731810	NR_031608	MIR663B	-	132731123	-605	NR_027020	ANKRD30BL	-	132732012	284	NR_027020	ANKRD30BL	-	132732012	284
0	274	0	region_1941	chr2	132732162	132732215	NR_031608	MIR663B	-	132731123	-1065	NR_027020	ANKRD30BL	-	132732012	-176	no_match
0	974	934	region_1942	chr2	132732855	132732942	NR_031608	MIR663B	-	132731123	-1775	NR_027020	ANKRD30BL	-	132732012	-886	no_match
0	6074	5490	region_1943	chr2	132733138	132733423	NR_031608	MIR663B	-	132731123	-2157	NR_027020	ANKRD30BL	-	132732012	-1268	no_match
0	7676	7343	region_1944	chr2	132735174	132735655	NR_031608	MIR663B	-	132731123	-4291	NR_027020	ANKRD30BL	-	132732012	-3402	no_match
0	2508	2546	region_1945	chr2	132735885	132736363	NR_031608	MIR663B	-	132731123	-5001	NR_027020	ANKRD30BL	-	132732012	-4112	no_match
0	1653	1931	region_1946	chr2	132736554	132736667	NR_031608	MIR663B	-	132731123	-5487	NR_027020	ANKRD30BL	-	132732012	-4598	no_match
0	1148	1165	region_1947	chr2	132736776	132736856	NR_031608	MIR663B	-	132731123	-5693	NR_027020	ANKRD30BL	-	132732012	-4804	no_match
0	1550	1188	region_1948	chr2	132737178	132737399	NR_031608	MIR663B	-	132731123	-6165	NR_027020	ANKRD30BL	-	132732012	-5276	no_match
0	423	0	region_1949	chr2	132737518	132737588	NR_031608	MIR663B	-	132731123	-6430	NR_027020	ANKRD30BL	-	132732012	-5541	no_match
0	1970	912	region_1950	chr2	132738701	132738947	NR_031608	MIR663B	-	132731123	-7701	NR_027020	ANKRD30BL	-	132732012	-6812	no_match
0	2319	2584	region_1951	chr2	132739117	132739469	NR_031608	MIR663B	-	132731123	-8170	NR_027020	ANKRD30BL	-	132732012	-7281	no_match
0	12950	11409	region_1952	chr2	132739579	132740085	NR_031608	MIR663B	-	132731123	-8709	NR_027020	ANKRD30BL	-	132732012	-7820	no_match
0	1128	983	region_1953	chr2	132740205	132740285	NR_031608	MIR663B	-	132731123	-9122	NR_027020	ANKRD30BL	-	132732012	-8233	no_match
0	1803	1772	region_1954	chr2	132741622	132741884	NR_027020	ANKRD30BL	-	132732012	-9741						no_match
0	2850	2546	region_1955	chr2	132742603	132743026	no_match										no_match
0	995	1254	region_1956	chr2	132743932	132744015	no_match										no_match
0	0	429	region_1957	chr2	132744273	132744328	no_match										no_match
0	494	645	region_1958	chr2	132745196	132745261	no_match										no_match
0	435	443	region_1959	chr2	132745386	132745456	no_match										no_match
0	10830	9639	region_1960	chr2	132746090	132746415	no_match										no_match
0	1656	1091	region_1961	chr2	132747677	132747817	no_match										no_match
0	3086	3102	region_1962	chr2	132748006	132748346	no_match										no_match
0	2183	1885	region_1963	chr2	132749080	132749188	no_match										no_match
0	2854	3586	region_1964	chr2	132749341	132749628	no_match										no_match
0	6403	5807	region_1965	chr2	132749731	132750054	no_match										no_match
0	2584	3403	region_1966	chr2	132751473	132751578	no_match										no_match
0	1167	1406	region_1967	chr2	132752040	132752118	no_match										no_match
0	490	380	region_1968	chr2	132752301	132752362	no_match										no_match
0	817	787	region_1969	chr2	132754591	132754692	no_match										no_match
0	393	0	region_1970	chr2	132755434	132755497	no_match										no_match
0	9285	0	region_1971	chr2	132774750	132774875	no_match										no_match
0	418	0	region_1972	chr2	132774978	132775042	no_match										no_match
0	386	0	region_1973	chr2	132786631	132786699	no_match										no_match
0	0	409	region_1974	chr2	132812102	132812154	no_match										no_match
0	0	265	region_1975	chr2	132816702	132816754	no_match										no_match
0	401	0	region_1976	chr2	132893461	132893523	NM_001508	GPR39	+	132890616	2876						NM_001508	GPR39	+	132890616	2876
0	528	0	region_1977	chr2	133572124	133572197	no_match										NM_207363	NCKAP5	-	134042501	470341	NM_207481	NCKAP5	-	134042501	470341
0	763	0	region_1978	chr2	133977586	133977667	no_match										NM_207363	NCKAP5	-	134042501	64875	NM_207481	NCKAP5	-	134042501	64875
0	805	0	region_1979	chr2	135392296	135392374	NR_037649	CCNT2	+	135392861	-526	NM_001241	CCNT2	+	135392861	-526	NR_036549	LOC100129961	-	135392646	311						311
0	737	0	region_1980	chr2	135392605	135392750	NR_037649	CCNT2	+	135392861	-184	NM_001241	CCNT2	+	135392861	-184	no_match										-31
0	616	0	region_1981	chr2	135578068	135578156	no_match										NM_012233	RAB3GAP1	+	135526304	51808	NM_001172435	RAB3GAP1	+	135526304	51808
0	336	0	region_1982	chr2	136801348	136801411	no_match										no_match
0	447	0	region_1983	chr2	137284197	137284264	no_match										no_match
0	750	0	region_1984	chr2	138398161	138398275	no_match										no_match
0	844	0	region_1985	chr2	138869710	138869838	no_match										no_match
0	511	0	region_1986	chr2	139768362	139768442	no_match										no_match
0	893	0	region_1987	chr2	140248183	140248345	no_match										no_match
0	1006	0	region_1988	chr2	142173796	142173880	no_match										NM_018557	LRP1B	-	142605740	431902
0	2043	0	region_1989	chr2	143651518	143651665	no_match										NM_018460	ARHGAP15	+	143603368	48223
0	466	0	region_1990	chr2	147838817	147838888	no_match										no_match
0	711	0	region_1991	chr2	147879806	147879892	no_match										no_match
0	316	0	region_1992	chr2	148494646	148494698	NM_001190881	ORC4	-	148494800	128	NM_001190882	ORC4	-	148494776	104	NM_001190881	ORC4	-	148494800	128	NM_001190882	ORC4	-	148494776	104	114	NM_002552	ORC4	-	148494799	127	NM_181741	ORC4	-	148494933	261	NM_018328	MBD5	+	148495049	-377
0	378	0	region_1993	chr2	148986720	148986788	no_match										NM_018328	MBD5	+	148495049	491705
0	1465	0	region_1994	chr2	149027145	149027280	no_match										no_match
0	1219	0	region_1995	chr2	150109612	150109736	no_match										no_match
0	907	0	region_1996	chr2	150127261	150127380	no_match										no_match
0	1252	0	region_1997	chr2	150707855	150708013	no_match										no_match
[truncated: 15,418 more rows]
[truncated: 183 more columns]
