# Supplementary material for: Genome-wide Identification of IRF1 Binding Sites Reveals Extensive Occupancy at Cell Death Associated Genes
Source: J Carcinog Mutagen. Author manuscript; Available in PMC 2015 Apr 16. (PMC4398980; doi:10.4172/2157-2518.S6-009)
Supplement: Supplementary Table 2 [file NIHMS62608-supplement-Supplementary_Table_2.xlsx]

## Sheet: Sheet1
ID	adj.P.Val	P.Value	t	B	logFC	Gene.symbol	Gene.title
ILMN_2152402	0.00271	4.09e-05	5.09	1.65948	0.424	ABHD16A	abhydrolase domain containing 16A
ILMN_1726388	0.0164	0.000377	4.19	-0.551651	0.362	ACBD7	acyl-CoA binding domain containing 7
ILMN_1740265	0.0105	0.000216	4.41	0.000838	0.41	ACOT7	acyl-CoA thioesterase 7
ILMN_2104830	0.00861	0.000169	4.51	0.242858	0.5	ACP2	acid phosphatase 2, lysosomal
ILMN_2370882	2.21e-10	5.81e-13	14.8	19.8236	1.22	ACSL5	acyl-CoA synthetase long-chain family member 5
ILMN_1705247	2.29e-10	6.07e-13	14.7	19.7799	1.32	ACSL5	acyl-CoA synthetase long-chain family member 5
ILMN_1670193	1.07e-10	2.63e-13	15.4	20.6055	1.32	ACY3	aspartoacylase (aminocyclase) 3
ILMN_1767362	0.0162	0.00037	4.19	-0.533241	0.363	ADAMTS6	ADAM metallopeptidase with thrombospondin type 1 motif, 6
ILMN_2320964	1.04e-07	5e-10	10.4	13.0721	0.905	ADAR	adenosine deaminase, RNA-specific
ILMN_1776777	3.86e-07	2.04e-09	9.67	11.6556	0.937	ADAR	adenosine deaminase, RNA-specific
ILMN_1770454	0.000601	7.01e-06	5.83	3.42858	0.499	AGRN	agrin
ILMN_1688625	0.00169	2.36e-05	5.32	2.20873	0.447	AIM1	absent in melanoma 1
ILMN_2098616	4.25e-12	8.1e-15	18.2	24.0028	1.56	ANXA2R	annexin A2 receptor
ILMN_2296950	1.97e-07	9.93e-10	10.1	12.38	0.996	APOBEC3F	apolipoprotein B mRNA editing enzyme, catalytic polypeptide-like 3F
ILMN_1710726	9.03e-06	6.06e-08	7.96	8.22562	0.709	APOBEC3F	apolipoprotein B mRNA editing enzyme, catalytic polypeptide-like 3F
ILMN_1761793	0.000287	2.93e-06	6.2	4.30811	0.536	APOL1	apolipoprotein L, 1
ILMN_2325338	1.84e-06	1.08e-08	8.81	9.97361	0.956	APOL2	apolipoprotein L, 2
ILMN_2325337	2.92e-05	2.18e-07	7.36	6.92925	0.837	APOL2	apolipoprotein L, 2
ILMN_1756862	1.66e-12	3.03e-15	19.1	24.9508	1.74	APOL3	apolipoprotein L, 3
ILMN_1687201	1.88e-06	1.1e-08	8.79	9.95056	0.791	APOL6	apolipoprotein L, 6
ILMN_1789990	0.000159	1.44e-06	-6.51	5.02551	-0.593	ARFGEF2	ADP-ribosylation factor guanine nucleotide-exchange factor 2 (brefeldin A-inhibited)
ILMN_1753500	0.0304	0.000863	3.85	-1.36769	0.353	ARHGAP12	Rho GTPase activating protein 12
ILMN_2325168	0.00678	0.000124	-4.64	0.547516	-0.432	ARRB1	arrestin, beta 1
ILMN_1796417	0.000217	2.1e-06	-6.35	4.64391	-0.551	ASNS	asparagine synthetase (glutamine-hydrolyzing)
ILMN_2398107	0.000378	4.1e-06	-6.06	3.9693	-0.535	ASNS	asparagine synthetase (glutamine-hydrolyzing)
ILMN_2374865	0.000163	1.48e-06	6.5	4.99474	0.536	ATF3	activating transcription factor 3
ILMN_1725427	6.32e-09	2.19e-11	12.3	16.211	1.05	B2M	beta-2-microglobulin
ILMN_2148459	9.14e-09	3.31e-11	12	15.7993	1.04	B2M	beta-2-microglobulin
ILMN_1685824	0.0463	0.00152	3.61	-1.92404	0.297	B4GALT5	UDP-Gal:betaGlcNAc beta 1,4- galactosyltransferase, polypeptide 5
ILMN_1658327	0.00622	0.000112	4.68	0.655597	0.383	BAZ1A	bromodomain adjacent to zinc finger domain, 1A
ILMN_1742230	0.0371	0.00113	3.74	-1.63177	0.311	BAZ1A	bromodomain adjacent to zinc finger domain, 1A
ILMN_1814686	0.0296	0.000837	3.86	-1.33742	0.377	BCMO1	beta-carotene 15,15'-monooxygenase 1
ILMN_1776181	6.83e-14	9.39e-17	22.5	28.2438	2.05	BIRC3	baculoviral IAP repeat containing 3
ILMN_1681644	2.19e-11	4.64e-14	16.7	22.3067	1.43	BIRC3	baculoviral IAP repeat containing 3
ILMN_2405684	3.51e-11	7.72e-14	16.3	21.8084	1.39	BIRC3	baculoviral IAP repeat containing 3
ILMN_1691436	0.000242	2.4e-06	6.29	4.5084	0.531	BLVRA	biliverdin reductase A
ILMN_1802708	5.09e-08	2.21e-10	10.9	13.8937	1.24	BTN3A1	butyrophilin, subfamily 3, member A1
ILMN_1676528	6.6e-11	1.59e-13	15.7	21.0977	1.35	BTN3A2	butyrophilin, subfamily 3, member A2
ILMN_1700067	2.26e-05	1.64e-07	7.49	7.21973	0.821	BTN3A2	butyrophilin, subfamily 3, member A2
ILMN_2373831	3.45e-11	7.51e-14	16.3	21.835	1.53	BTN3A3	butyrophilin, subfamily 3, member A3
ILMN_1721106	1.7e-05	1.19e-07	7.64	7.54071	0.722	C14orf159	chromosome 14 open reading frame 159
ILMN_1682941	0.00621	0.000111	4.68	0.66062	0.447	C18orf25	chromosome 18 open reading frame 25
ILMN_1750400	1.62e-09	4.91e-12	13.3	17.7047	1.19	C19orf66	chromosome 19 open reading frame 66
ILMN_1710740	0.023	0.00058	4.01	-0.9766	0.344	C2	complement component 2
ILMN_2384513	0.00359	5.68e-05	4.96	1.33078	0.429	C2CD2	C2 calcium-dependent domain containing 2
ILMN_1652512	0.0233	0.000589	4	-0.992267	0.368	C2CD2	C2 calcium-dependent domain containing 2
ILMN_1695917	2.01e-06	1.19e-08	8.76	9.87524	0.786	C5orf15	chromosome 5 open reading frame 15
ILMN_2391765	0.0114	0.00024	-4.37	-0.102768	-0.388	C6orf48	chromosome 6 open reading frame 48
ILMN_1755504	0.0066	0.00012	4.65	0.582414	0.445	CALCOCO2	calcium binding and coiled-coil domain 2
ILMN_1666385	0.0351	0.00105	3.77	-1.56288	0.313	CALM3	calmodulin 3 (phosphorylase kinase, delta)
ILMN_2373763	3.64e-07	1.91e-09	9.7	11.7204	0.889	CASP7	caspase 7, apoptosis-related cysteine peptidase
ILMN_2377733	0.0104	0.000213	4.42	0.011857	0.385	CASP8	caspase 8, apoptosis-related cysteine peptidase
ILMN_1815326	0.00104	1.33e-05	5.56	2.78653	0.542	CCDC68	coiled-coil domain containing 68
ILMN_1779257	7.97e-07	4.45e-09	9.26	10.8654	0.84	CD40	CD40 molecule, TNF receptor superfamily member 5
ILMN_1771333	4.41e-10	1.21e-12	14.2	19.0932	1.29	CD47	CD47 molecule
ILMN_2356991	1.68e-07	8.4e-10	10.1	12.548	0.883	CD47	CD47 molecule
ILMN_2313926	0.00223	3.24e-05	5.19	1.89154	0.436	CDC42SE2	CDC42 small effector 2
ILMN_1814015	0.0121	0.000258	4.34	-0.177553	0.39	CDH17	cadherin 17, LI cadherin (liver-intestine)
ILMN_1716815	4.31e-06	2.7e-08	8.35	9.04261	0.712	CEACAM1	carcinoembryonic antigen-related cell adhesion molecule 1 (biliary glycoprotein)
ILMN_2371724	1.97e-05	1.4e-07	7.56	7.37857	0.642	CEACAM1	carcinoembryonic antigen-related cell adhesion molecule 1 (biliary glycoprotein)
ILMN_1664330	0.0029	4.41e-05	5.06	1.58339	0.46	CEACAM1	carcinoembryonic antigen-related cell adhesion molecule 1 (biliary glycoprotein)
ILMN_1782050	0.0235	0.000601	4	-1.0111	0.337	CEBPD	CCAAT/enhancer binding protein (C/EBP), delta
ILMN_1774287	3.89e-11	8.9e-14	16.2	21.6697	1.33	CFB	complement factor B
ILMN_1778964	0.00188	2.67e-05	5.27	2.08611	0.506	CLIC5	chloride intracellular channel 5
ILMN_1783621	1.77e-06	1.03e-08	8.83	10.0189	0.749	CMPK2	cytidine monophosphate (UMP-CMP) kinase 2, mitochondrial
ILMN_2215545	0.00461	7.7e-05	-4.83	1.02613	-0.444	CMSS1	cms1 ribosomal small subunit homolog (yeast)
ILMN_2104356	0.0287	0.000799	3.88	-1.29132	0.359	COL1A2	collagen, type I, alpha 2
ILMN_1805930	3.84e-10	1.04e-12	14.3	19.2461	1.26	CSF1	colony stimulating factor 1 (macrophage)
ILMN_1733402	1.68e-08	6.42e-11	11.6	15.1344	0.991	CSF1	colony stimulating factor 1 (macrophage)
ILMN_2302947	0.000847	1.05e-05	5.66	3.02201	0.511	CSF1	colony stimulating factor 1 (macrophage)
ILMN_1664863	0.00201	2.88e-05	5.24	2.00844	0.49	CTRL	chymotrypsin-like
ILMN_1769633	1.22e-10	3.05e-13	15.2	20.4601	1.34	CTSO	cathepsin O
ILMN_1697864	0.000223	2.18e-06	6.33	4.6058	0.518	CXorf38	chromosome X open reading frame 38
ILMN_1685043	0.00102	1.31e-05	-5.57	2.80199	-0.486	CYP3A7	cytochrome P450, family 3, subfamily A, polypeptide 7
ILMN_1668507	0.00105	1.35e-05	-5.55	2.76657	-0.497	DDAH1	dimethylarginine dimethylaminohydrolase 1
ILMN_1797001	1.87e-09	5.83e-12	13.2	17.5333	1.16	DDX58	DEAD (Asp-Glu-Ala-Asp) box polypeptide 58
ILMN_1795181	8.45e-17	5.82e-20	31.6	34.8641	2.92	DDX60	DEAD (Asp-Glu-Ala-Asp) box polypeptide 60
ILMN_3243928	5.97e-10	1.67e-12	14	18.7781	1.2	DDX60L	DEAD (Asp-Glu-Ala-Asp) box polypeptide 60-like
ILMN_1815035	0.000679	8.1e-06	-5.77	3.28316	-0.527	DENND2C	DENN/MADD domain containing 2C
ILMN_1707088	0.00369	5.88e-05	4.94	1.29527	0.429	DENND2D	DENN/MADD domain containing 2D
ILMN_1678422	0.016	0.000363	4.2	-0.514673	0.38	DHX58	DEXH (Asp-Glu-X-His) box polypeptide 58
ILMN_1691393	3.03e-09	9.95e-12	12.8	17.0005	1.05	DNPEP	aspartyl aminopeptidase
ILMN_1672503	0.0351	0.00105	-3.77	-1.55893	-0.359	DPYSL2	dihydropyrimidinase-like 2
ILMN_1669376	0.000173	1.61e-06	6.46	4.91428	0.568	DRAM1	DNA-damage regulated autophagy modulator 1
ILMN_2401873	0.0134	0.000294	4.29	-0.305873	0.357	DUSP10	dual specificity phosphatase 10
ILMN_1664776	0.0252	0.000662	3.96	-1.10675	0.343	EFR3A	EFR3 homolog A (S. cerevisiae)
ILMN_1706502	2.51e-13	3.88e-16	21	26.9096	1.82	EIF2AK2	eukaryotic translation initiation factor 2-alpha kinase 2
ILMN_2225144	0.0246	0.000644	3.97	-1.07911	0.37	EIF4E3	eukaryotic translation initiation factor 4E family member 3
ILMN_1769201	0.00726	0.000137	4.6	0.455269	0.38	ELF3	E74-like factor 3 (ets domain transcription factor, epithelial-specific )
ILMN_2273103	0.0148	0.00033	-4.24	-0.41964	-0.355	ELK4	ELK4, ETS-domain protein (SRF accessory protein 1)
ILMN_1763091	0.019	0.00046	4.11	-0.747177	0.351	ELMSAN1	ELM2 and Myb/SANT-like domain containing 1
ILMN_1675325	3.45e-08	1.43e-10	11.2	14.3335	0.921	ENPEP	glutamyl aminopeptidase (aminopeptidase A)
ILMN_2336220	0.000173	1.61e-06	6.46	4.91427	0.545	ERAP1	endoplasmic reticulum aminopeptidase 1
ILMN_1743145	3.89e-11	8.82e-14	16.2	21.678	1.49	ERAP2	endoplasmic reticulum aminopeptidase 2
ILMN_2410038	0.000141	1.25e-06	6.57	5.16606	0.538	FAM111A	family with sequence similarity 111, member A
ILMN_1778845	0.00105	1.34e-05	5.56	2.77521	0.523	FAM111A	family with sequence similarity 111, member A
ILMN_1654542	5.5e-05	4.31e-07	-7.05	6.24256	-0.603	FAM172A	family with sequence similarity 172, member A
ILMN_3241099	0.00182	2.58e-05	-5.28	2.11816	-0.461	FAM172A	family with sequence similarity 172, member A
ILMN_3247182	0.0375	0.00115	-3.73	-1.65251	-0.378	FAM179A	family with sequence similarity 179, member A
ILMN_1677311	0.0292	0.000819	-3.87	-1.31591	-0.36	FAM208B	family with sequence similarity 208, member B
ILMN_1713266	0.0267	0.000721	3.92	-1.1901	0.341	FAM46C	family with sequence similarity 46, member C
ILMN_1689552	0.01	0.000204	4.44	0.054816	0.409	FAM63A	family with sequence similarity 63, member A
ILMN_2378100	0.0161	0.000366	4.2	-0.523192	0.375	FBXL5	F-box and leucine-rich repeat protein 5
ILMN_2091412	6.74e-06	4.45e-08	8.11	8.53799	0.714	FLT3LG	fms-related tyrosine kinase 3 ligand
ILMN_1811632	0.0013	1.74e-05	-5.45	2.5154	-0.482	FMO5	flavin containing monooxygenase 5
ILMN_1698725	2.18e-08	8.58e-11	11.5	14.8443	0.953	FRMD3	FERM domain containing 3
ILMN_1663569	0.0265	0.000714	-3.93	-1.18108	-0.381	FTCD	formimidoyltransferase cyclodeaminase
ILMN_1804569	0.0166	0.000381	-4.18	-0.561587	-0.351	GAS2	growth arrest-specific 2
ILMN_2148785	3.7e-19	1.18e-22	42	39.8414	3.64	GBP1	guanylate binding protein 1, interferon-inducible
ILMN_1701114	3.7e-19	1.25e-22	41.9	39.7962	3.53	GBP1	guanylate binding protein 1, interferon-inducible
ILMN_1774077	3.83e-06	2.38e-08	8.41	9.17036	0.702	GBP2	guanylate binding protein 2, interferon-inducible
ILMN_1771385	1.99e-18	7.99e-22	38.5	38.3755	4	GBP4	guanylate binding protein 4
ILMN_1788802	0.000219	2.13e-06	6.34	4.63103	0.525	GCH1	GTP cyclohydrolase 1
ILMN_1812759	0.0169	0.00039	4.17	-0.585314	0.443	GCH1	GTP cyclohydrolase 1
ILMN_2335813	0.0386	0.0012	3.71	-1.69199	0.316	GCH1	GTP cyclohydrolase 1
ILMN_1775814	0.0409	0.00131	-3.68	-1.77219	-0.303	GHR	growth hormone receptor
ILMN_2135272	0.0389	0.00121	3.71	-1.69983	0.358	GIMAP2	GTPase, IMAP family member 2
ILMN_1691743	6.7e-05	5.32e-07	6.95	6.02955	0.637	GJD3	gap junction protein, delta 3, 31.9kDa
ILMN_1704376	7.32e-05	5.84e-07	6.91	5.93459	0.856	GLDN	gliomedin
ILMN_1733249	1.77e-07	8.9e-10	10.1	12.4899	0.85	GNB4	guanine nucleotide binding protein (G protein), beta polypeptide 4
ILMN_2129545	0.0201	0.000495	4.07	-0.821012	0.384	GNB4	guanine nucleotide binding protein (G protein), beta polypeptide 4
ILMN_2052717	0.0356	0.00107	3.76	-1.58048	0.341	GRAMD1C	GRAM domain containing 1C
ILMN_2370872	0.01	0.000204	4.44	0.0576	0.375	GRINA	glutamate receptor, ionotropic, N-methyl D-aspartate-associated protein 1 (glutamate binding)
ILMN_1796490	0.0179	0.00042	4.14	-0.659175	0.373	GRINA	glutamate receptor, ionotropic, N-methyl D-aspartate-associated protein 1 (glutamate binding)
ILMN_1693827	0.00011	9.45e-07	6.7	5.44922	0.562	GRIP2	glutamate receptor interacting protein 2
ILMN_1665428	0.0158	0.000357	4.21	-0.498127	0.423	GSDMD	gasdermin D
ILMN_1758398	0.000192	1.82e-06	6.41	4.78761	0.54	GUK1	guanylate kinase 1
ILMN_1787509	2.73e-16	2.31e-19	29.7	33.6765	2.45	HELZ2	helicase with zinc finger 2, transcriptional coactivator
ILMN_1654639	5.13e-17	3.37e-20	32.5	35.3286	2.7	HERC6	HECT and RLD domain containing E3 ubiquitin protein ligase family member 6
ILMN_1741180	0.00326	5.07e-05	5.01	1.44378	0.412	HEXDC	hexosaminidase (glycosyl hydrolase family 20, catalytic domain) containing
ILMN_1813314	0.00228	3.34e-05	5.18	1.85991	0.515	HIST1H2BK	histone cluster 1, H2bk
ILMN_1796179	0.0403	0.00127	3.69	-1.74558	0.332	HIST1H2BK	histone cluster 1, H2bk
ILMN_2130441	2.68e-15	2.84e-18	26.4	31.4555	2.38	HLA-H	major histocompatibility complex, class I, H (pseudogene)
ILMN_1666078	1.99e-09	6.29e-12	13.1	17.4585	1.12	HLA-H	major histocompatibility complex, class I, H (pseudogene)
ILMN_1786823	7.22e-08	3.27e-10	10.7	13.4992	0.928	ICAM2	intercellular adhesion molecule 2
ILMN_1807277	2.25e-12	4.19e-15	18.8	24.6385	1.7	IFI30	interferon, gamma-inducible protein 30
ILMN_1745374	9.56e-17	7.29e-20	31.3	34.6724	2.72	IFI35	interferon-induced protein 35
ILMN_1760062	2.16e-16	1.79e-19	30.1	33.9015	3.85	IFI44	interferon-induced protein 44
ILMN_2347798	2.95e-20	3.75e-24	49.2	42.3043	4.94	IFI6	interferon, alpha-inducible protein 6
ILMN_1687384	1.9e-18	7.24e-22	38.7	38.4529	3.35	IFI6	interferon, alpha-inducible protein 6
ILMN_1781373	1.22e-19	2.59e-23	45	40.9535	4.01	IFIH1	interferon induced with helicase C domain 1
ILMN_1707695	6.47e-20	9.59e-24	47.1	41.6576	4.2	IFIT1	interferon-induced protein with tetratricopeptide repeats 1
ILMN_1739428	9.13e-17	6.77e-20	31.4	34.7359	2.75	IFIT2	interferon-induced protein with tetratricopeptide repeats 2
ILMN_1701789	1.91e-19	5.25e-23	43.6	40.4404	3.68	IFIT3	interferon-induced protein with tetratricopeptide repeats 3
ILMN_2239754	8.2e-13	1.37e-15	19.8	25.7091	1.72	IFIT3	interferon-induced protein with tetratricopeptide repeats 3
ILMN_1664543	1e-12	1.7e-15	19.6	25.5047	1.74	IFIT3	interferon-induced protein with tetratricopeptide repeats 3
ILMN_1696654	1.63e-10	4.15e-13	15	20.1544	1.34	IFIT5	interferon-induced protein with tetratricopeptide repeats 5
ILMN_1801246	1.01e-07	4.75e-10	10.5	13.1229	1.04	IFITM1	interferon induced transmembrane protein 1
ILMN_1805750	8.97e-17	6.45e-20	31.5	34.7763	2.95	IFITM3	interferon induced transmembrane protein 3
ILMN_1746085	0.00398	6.45e-05	4.91	1.2031	0.418	IGFBP3	insulin-like growth factor binding protein 3
ILMN_1815890	0.00245	3.63e-05	5.14	1.77855	0.458	IL12RB1	interleukin 12 receptor, beta 1
ILMN_1699908	0.0173	0.000405	4.16	-0.621879	0.354	IL12RB1	interleukin 12 receptor, beta 1
ILMN_1724181	6.42e-14	8.7e-17	22.5	28.3157	1.96	IL15	interleukin 15
ILMN_1665682	0.000666	7.89e-06	5.78	3.30929	0.481	IL15RA	interleukin 15 receptor, alpha
ILMN_2334296	5.92e-12	1.17e-14	17.9	23.6504	1.45	IL18BP	interleukin 18 binding protein
ILMN_1705769	0.000124	1.09e-06	6.63	5.3084	0.56	IL7	interleukin 7
ILMN_1708375	0.00118	1.53e-05	5.5	2.64575	0.471	IRF1	interferon regulatory factor 1
ILMN_2090607	0.032	0.000929	3.82	-1.43975	0.314	IRF2	interferon regulatory factor 2
ILMN_1765547	0.0449	0.00147	3.63	-1.88696	0.328	IRF2	interferon regulatory factor 2
ILMN_2054019	1.22e-19	2.38e-23	45.2	41.0138	4.08	ISG15	ISG15 ubiquitin-like modifier
ILMN_1659913	4.23e-13	6.89e-16	20.4	26.3656	1.8	ISG20	interferon stimulated exonuclease gene 20kDa
ILMN_1665792	7.79e-05	6.32e-07	6.88	5.85568	0.586	ITGA2	integrin, alpha 2 (CD49B, alpha 2 subunit of VLA-2 receptor)
ILMN_1683178	4.59e-07	2.45e-09	9.57	11.4699	0.805	JAK2	Janus kinase 2
ILMN_1651557	0.0287	0.0008	3.88	-1.29247	0.327	KDELC2	KDEL (Lys-Asp-Glu-Leu) containing 2
ILMN_1659688	9.13e-18	4.06e-21	35.8	37.0789	3.13	LGALS3BP	lectin, galactoside-binding, soluble, 3 binding protein
ILMN_2139761	0.0107	0.00022	4.41	-0.018624	0.363	LIMCH1	LIM and calponin homology domains 1
ILMN_1717524	0.00315	4.88e-05	5.02	1.48191	0.431	LIPT1	lipoyltransferase 1
ILMN_2343105	0.00424	6.97e-05	4.88	1.12616	0.458	LIPT1	lipoyltransferase 1
ILMN_2199614	0.0248	0.000652	3.96	-1.09114	0.331	LRCH1	leucine-rich repeats and calponin homology (CH) domain containing 1
ILMN_1755383	0.0351	0.00106	3.77	-1.56454	0.342	LRRC1	leucine rich repeat containing 1
ILMN_1695404	0.00318	4.93e-05	5.02	1.47105	0.416	LY6E	lymphocyte antigen 6 complex, locus E
ILMN_1781155	0.00386	6.2e-05	4.92	1.2431	0.404	LYN	v-yes-1 Yamaguchi sarcoma viral related oncogene homolog
ILMN_1724493	2.13e-07	1.09e-09	10	12.2881	0.931	LYSMD2	LysM, putative peptidoglycan-binding, domain containing 2
ILMN_1676749	0.0379	0.00117	3.72	-1.66766	0.31	MAATS1	MYCBP-associated, testis expressed 1
ILMN_1770653	0.00333	5.19e-05	5	1.4204	0.466	MAL2	mal, T-cell differentiation protein 2 (gene/pseudogene)
ILMN_2360229	0.000119	1.04e-06	-6.66	5.35529	-0.577	MAPKAP1	mitogen-activated protein kinase associated protein 1
ILMN_1691526	0.00572	0.0001	-4.73	0.764707	-0.421	MAPKAP1	mitogen-activated protein kinase associated protein 1
ILMN_1694840	0.0445	0.00145	-3.63	-1.87492	-0.32	MATN2	matrilin 2
ILMN_1684447	0.0168	0.000386	-4.18	-0.575851	-0.353	MDGA2	MAM domain containing glycosylphosphatidylinositol anchor 2
ILMN_2261876	2.91e-07	1.51e-09	9.83	11.9567	0.907	MDK	midkine (neurite growth-promoting factor 2)
ILMN_2349393	0.000214	2.07e-06	6.35	4.66023	0.539	MDK	midkine (neurite growth-promoting factor 2)
ILMN_1813374	0.000283	2.87e-06	6.21	4.32936	0.613	MFSD12	major facilitator superfamily domain containing 12
ILMN_2408796	0.00182	2.57e-05	5.29	2.12429	0.478	MFSD12	major facilitator superfamily domain containing 12
ILMN_1714643	0.0307	0.000873	3.84	-1.37894	0.33	MGAM	maltase-glucoamylase (alpha-glucosidase)
ILMN_1745697	0.00462	7.73e-05	4.83	1.02226	0.408	MGRN1	mahogunin ring finger 1, E3 ubiquitin protein ligase
ILMN_1798288	5.99e-08	2.65e-10	10.8	13.7107	0.907	MOB3C	MOB kinase activator 3C
ILMN_1725700	1.19e-06	6.78e-09	9.04	10.44	0.793	MOV10	Mov10, Moloney leukemia virus 10, homolog (mouse)
ILMN_1686664	2.37e-15	2.46e-18	26.6	31.5835	2.17	MT2A	metallothionein 2A
ILMN_2073289	0.00117	1.52e-05	-5.51	2.65276	-0.514	MTSS1	metastasis suppressor 1
ILMN_1676980	0.0233	0.00059	-4	-0.993909	-0.334	MTSS1	metastasis suppressor 1
ILMN_1662358	3.64e-23	1.54e-27	70	46.9089	6.09	MX1	myxovirus (influenza virus) resistance 1, interferon-inducible protein p78 (mouse)
ILMN_1810289	0.0134	0.000293	4.29	-0.303758	0.356	MYOF	myoferlin
ILMN_1799487	9.8e-07	5.56e-09	9.14	10.6414	0.81	N4BP2L1	NEDD4 binding protein 2-like 1
ILMN_2344650	0.000344	3.62e-06	6.11	4.09559	0.562	N4BP2L1	NEDD4 binding protein 2-like 1
ILMN_2118229	0.0308	0.000879	3.84	-1.38547	0.333	NAPEPLD	N-acyl phosphatidylethanolamine phospholipase D
ILMN_1714600	0.000465	5.2e-06	5.96	3.7288	0.512	NAV3	neuron navigator 3
ILMN_1734833	0.001	1.27e-05	5.58	2.83128	0.471	NBN	nibrin
ILMN_1796642	0.0109	0.000225	-4.4	-0.040008	-0.406	NCF2	neutrophil cytosolic factor 2
ILMN_1708805	0.0105	0.000217	4.41	-0.003981	0.394	NCOA3	nuclear receptor coactivator 3
ILMN_1773154	0.0159	0.000359	4.21	-0.504641	0.375	NFKBIA	nuclear factor of kappa light polypeptide gene enhancer in B-cells inhibitor, alpha
ILMN_1700159	0.0262	0.000702	3.93	-1.16411	0.336	NIPSNAP3A	nipsnap homolog 3A (C. elegans)
ILMN_1739541	1.41e-07	6.98e-10	10.3	12.7355	1.46	NMI	N-myc (and STAT) interactor
ILMN_2114422	0.00896	0.000179	4.49	0.185608	0.424	NOD1	nucleotide-binding oligomerization domain containing 1
ILMN_2094952	0.00035	3.72e-06	6.1	4.06791	0.572	NUAK2	NUAK family, SNF1-like kinase, 2
ILMN_1789793	0.000512	5.83e-06	5.91	3.61468	0.509	NUAK2	NUAK family, SNF1-like kinase, 2
ILMN_1665291	2.49e-07	1.27e-09	9.92	12.1281	0.916	NUB1	negative regulator of ubiquitin-like proteins 1
ILMN_1680692	0.00819	0.00016	-4.54	0.299321	-0.586	NUCKS1	nuclear casein kinase and cyclin-dependent kinase substrate 1
ILMN_1668345	0.0146	0.000325	4.25	-0.406173	0.379	OAF	OAF homolog (Drosophila)
ILMN_2410826	3.25e-18	1.38e-21	37.6	37.9474	3.48	OAS1	2'-5'-oligoadenylate synthetase 1, 40/46kDa
ILMN_1675640	8.45e-17	5.91e-20	31.6	34.8519	2.75	OAS1	2'-5'-oligoadenylate synthetase 1, 40/46kDa
ILMN_1658247	4.22e-14	5.54e-17	23	28.7364	2.41	OAS1	2'-5'-oligoadenylate synthetase 1, 40/46kDa
ILMN_1672606	3.57e-08	1.5e-10	11.1	14.2839	1.02	OAS1	2'-5'-oligoadenylate synthetase 1, 40/46kDa
ILMN_1674063	2.75e-21	2.33e-25	55.8	44.1048	4.68	OAS2	2'-5'-oligoadenylate synthetase 2, 69/71kDa
ILMN_2248970	2.35e-17	1.19e-20	34	36.1952	3.15	OAS2	2'-5'-oligoadenylate synthetase 2, 69/71kDa
ILMN_1736729	1.74e-13	2.61e-16	21.4	27.2847	1.79	OAS2	2'-5'-oligoadenylate synthetase 2, 69/71kDa
ILMN_1709333	4.57e-06	2.87e-08	8.32	8.98035	0.782	OAS2	2'-5'-oligoadenylate synthetase 2, 69/71kDa
ILMN_1745397	1.22e-19	2.49e-23	45.1	40.9813	4.35	OAS3	2'-5'-oligoadenylate synthetase 3, 100kDa
ILMN_2184262	6.48e-10	1.82e-12	14	18.6892	1.35	OAS3	2'-5'-oligoadenylate synthetase 3, 100kDa
ILMN_1727532	0.00604	0.000108	4.7	0.692681	0.413	OLFML3	olfactomedin-like 3
ILMN_2262044	2.53e-14	3.16e-17	23.6	29.2568	2.26	PARP10	poly (ADP-ribose) polymerase family, member 10
ILMN_1718558	2.44e-13	3.72e-16	21	26.9508	1.79	PARP12	poly (ADP-ribose) polymerase family, member 12
ILMN_1691731	1.79e-15	1.81e-18	27	31.8578	2.75	PARP14	poly (ADP-ribose) polymerase family, member 14
ILMN_2397954	7.09e-08	3.2e-10	10.7	13.5217	0.903	PARP3	poly (ADP-ribose) polymerase family, member 3
ILMN_1796682	6.02e-07	3.28e-09	9.42	11.1747	0.796	PARP3	poly (ADP-ribose) polymerase family, member 3
ILMN_1806651	0.000109	9.3e-07	6.7	5.465	0.622	PARP8	poly (ADP-ribose) polymerase family, member 8
ILMN_1731224	3.23e-14	4.1e-17	23.3	29.0158	1.97	PARP9	poly (ADP-ribose) polymerase family, member 9
ILMN_2053527	3.5e-14	4.52e-17	23.2	28.9256	2	PARP9	poly (ADP-ribose) polymerase family, member 9
ILMN_3306672	0.000222	2.16e-06	6.33	4.61276	0.599	PATL2	protein associated with topoisomerase II homolog 2 (yeast)
ILMN_2340347	0.00227	3.34e-05	-5.18	1.86195	-0.493	PC	pyruvate carboxylase
ILMN_1671489	0.0143	0.000316	-4.26	-0.378536	-0.401	PC	pyruvate carboxylase
ILMN_1680626	0.0316	0.000914	3.82	-1.42387	0.327	PDIA6	protein disulfide isomerase family A, member 6
ILMN_1696962	0.00881	0.000175	-4.5	0.209917	-0.399	PDZD8	PDZ domain containing 8
ILMN_1652787	1.97e-08	7.63e-11	11.5	14.9619	1.02	PIK3AP1	phosphoinositide-3-kinase adaptor protein 1
ILMN_1670638	0.029	0.00081	-3.87	-1.30532	-0.367	PITPNC1	phosphatidylinositol transfer protein, cytoplasmic 1
ILMN_1792506	5.49e-11	1.29e-13	15.9	21.3058	1.43	PLA1A	phospholipase A1 member A
ILMN_1667711	0.000527	6.03e-06	5.89	3.58095	0.531	PLA2G16	phospholipase A2, group XVI
ILMN_3226641	0.0274	0.00075	3.91	-1.22956	0.399	PLA2G16	phospholipase A2, group XVI
ILMN_2374340	0.0132	0.000286	4.3	-0.279503	0.353	PLAUR	plasminogen activator, urokinase receptor
ILMN_1755173	4.42e-05	3.44e-07	7.15	6.47144	0.618	PLEKHA4	pleckstrin homology domain containing, family A (phosphoinositide binding specific) member 4
ILMN_1745242	4.4e-12	8.48e-15	18.1	23.9578	1.57	PLSCR1	phospholipid scramblase 1
ILMN_2413158	0.0285	0.000792	3.88	-1.2828	0.345	PODXL	podocalyxin-like
ILMN_1805827	0.0344	0.00103	3.78	-1.53691	0.339	PPA1	pyrophosphatase (inorganic) 1
ILMN_2343278	0.0163	0.000374	4.19	-0.542526	0.355	PPAP2A	phosphatidic acid phosphatase type 2A
ILMN_2388800	0.01	0.000205	4.44	0.053821	0.385	PPAP2B	phosphatidic acid phosphatase type 2B
ILMN_1753805	0.0243	0.000629	3.98	-1.05717	0.407	PRKD2	protein kinase D2
ILMN_2331525	0.0366	0.00111	3.74	-1.61685	0.354	PRKD2	protein kinase D2
ILMN_1661809	1.1e-05	7.57e-08	7.85	8.00071	0.726	PRRG4	proline rich Gla (G-carboxyglutamic acid) 4 (transmembrane)
ILMN_1714417	0.00475	7.98e-05	4.82	0.990753	0.424	PSEN2	presenilin 2 (Alzheimer disease 4)
ILMN_2404512	0.0386	0.0012	3.71	-1.69158	0.322	PSEN2	presenilin 2 (Alzheimer disease 4)
ILMN_2318011	0.0263	0.000708	3.93	-1.17272	0.353	PSMA3	proteasome (prosome, macropain) subunit, alpha type, 3
ILMN_2387553	0.0329	0.000965	3.8	-1.47724	0.336	PSMA3	proteasome (prosome, macropain) subunit, alpha type, 3
ILMN_1759952	0.0013	1.74e-05	5.45	2.51372	0.45	PSMA5	proteasome (prosome, macropain) subunit, alpha type, 5
ILMN_2390299	2.77e-17	1.47e-20	33.7	36.0239	3.49	PSMB8	proteasome (prosome, macropain) subunit, beta type, 8
ILMN_1747195	4.46e-17	2.55e-20	32.9	35.5615	3.12	PSMB8	proteasome (prosome, macropain) subunit, beta type, 8
ILMN_1767006	1.84e-14	2.22e-17	24	29.584	2.41	PSMB8	proteasome (prosome, macropain) subunit, beta type, 8
ILMN_2376108	4.95e-17	3.04e-20	32.6	35.415	3.09	PSMB9	proteasome (prosome, macropain) subunit, beta type, 9
ILMN_1798233	0.000344	3.64e-06	6.11	4.08859	0.54	PSMB9	proteasome (prosome, macropain) subunit, beta type, 9
ILMN_1806017	1.01e-12	1.77e-15	19.5	25.4654	1.83	PSME1	proteasome (prosome, macropain) activator subunit 1 (PA28 alpha)
ILMN_1726698	6.77e-09	2.38e-11	12.2	16.1288	1.12	PSME1	proteasome (prosome, macropain) activator subunit 1 (PA28 alpha)
ILMN_1786612	1.38e-13	2.02e-16	21.7	27.5276	1.84	PSME2	proteasome (prosome, macropain) activator subunit 2 (PA28 beta)
ILMN_3224204	0.00682	0.000126	4.63	0.533986	0.431	PSMG4	proteasome (prosome, macropain) assembly chaperone 4
ILMN_2379718	0.0186	0.000444	4.12	-0.713055	0.358	RAB24	RAB24, member RAS oncogene family
ILMN_2276290	0.00127	1.68e-05	-5.46	2.54886	-0.451	RALGPS2	Ral GEF with PH domain and SH3 binding motif 2
ILMN_2390526	0.00718	0.000134	-4.61	0.472345	-0.405	RARB	retinoic acid receptor, beta
ILMN_1671151	0.0179	0.000422	-4.14	-0.663734	-0.364	RARB	retinoic acid receptor, beta
ILMN_1701613	3.64e-23	8.37e-28	72	47.2108	6.52	RARRES3	retinoic acid receptor responder (tazarotene induced) 3
ILMN_1727045	0.0396	0.00124	3.7	-1.72186	0.304	RASGRP3	RAS guanyl releasing protein 3 (calcium and DAG-regulated)
ILMN_3251415	0.00142	1.92e-05	5.41	2.4178	0.454	RBM43	RNA binding motif protein 43
ILMN_1800276	8.05e-08	3.7e-10	10.6	13.3754	0.942	RCN1	reticulocalbin 1, EF-hand calcium binding domain
ILMN_1741200	0.00101	1.27e-05	5.58	2.82734	0.488	RFX5	regulatory factor X, 5 (influences HLA class II expression)
ILMN_2404135	0.000783	9.62e-06	-5.7	3.11039	-0.497	RIOK3	RIO kinase 3
ILMN_1758939	0.000596	6.94e-06	5.83	3.43925	0.496	RIPK2	receptor-interacting serine-threonine kinase 2
ILMN_3247906	0.0179	0.000422	4.14	-0.66339	0.353	RNF114	ring finger protein 114
ILMN_1792078	0.0482	0.00162	3.59	-1.98202	0.298	RNF114	ring finger protein 114
ILMN_1665877	0.00155	2.13e-05	5.36	2.31301	0.455	RNF149	ring finger protein 149
ILMN_1812327	0.00704	0.000131	4.62	0.494126	0.399	RNF19A	ring finger protein 19A, E3 ubiquitin protein ligase
ILMN_2289093	1.49e-14	1.77e-17	24.3	29.7899	2.07	RNF213	ring finger protein 213
ILMN_1758831	1.98e-05	1.42e-07	7.56	7.36434	0.668	RNF31	ring finger protein 31
ILMN_1657871	5.75e-10	1.59e-12	14	18.823	1.39	RSAD2	radical S-adenosyl methionine domain containing 2
ILMN_2173975	1.62e-13	2.4e-16	21.5	27.363	1.84	RTP4	receptor (chemosensory) transporter protein 4
ILMN_1750101	0.0368	0.00112	3.74	-1.62136	0.316	S100A11	S100 calcium binding protein A11
ILMN_2304512	7.7e-08	3.5e-10	10.6	13.4291	1.04	SAA1	serum amyloid A1
ILMN_1701017	8.73e-05	7.21e-07	6.82	5.72274	0.59	SAA1	serum amyloid A1
ILMN_1808732	0.0314	0.000903	3.83	-1.41161	0.348	SAA1	serum amyloid A1
ILMN_1814305	8.79e-16	8.19e-19	28	32.5667	2.33	SAMD9	sterile alpha motif domain containing 9
ILMN_1799467	1.85e-11	3.88e-14	16.9	22.482	1.4	SAMD9L	sterile alpha motif domain containing 9-like
ILMN_1814726	0.00261	3.9e-05	5.11	1.70706	0.448	SCARB2	scavenger receptor class B, member 2
ILMN_1764980	0.00572	0.0001	4.73	0.763067	0.417	SERPINA1	serpin peptidase inhibitor, clade A (alpha-1 antiproteinase, antitrypsin), member 1
ILMN_2085862	2.75e-21	1.97e-25	56.2	44.2083	4.78	SLC15A3	solute carrier family 15, member 3
ILMN_1687958	1.11e-05	7.66e-08	7.85	7.98959	0.687	SLC25A22	solute carrier family 25 (mitochondrial carrier: glutamate), member 22
ILMN_1790472	7.73e-09	2.75e-11	12.2	15.9847	1.01	SLC25A28	solute carrier family 25 (mitochondrial iron transporter), member 28
ILMN_1683212	0.0448	0.00146	3.63	-1.88454	0.309	SLC25A32	solute carrier family 25 (mitochondrial folate carrier), member 32
ILMN_1687495	2.38e-05	1.74e-07	7.46	7.15941	0.616	SLC37A1	solute carrier family 37 (glycerol-3-phosphate transporter), member 1
ILMN_1720373	0.0483	0.00162	-3.59	-1.98545	-0.294	SLC7A5	solute carrier family 7 (amino acid transporter light chain, L system), member 5
ILMN_1676449	0.0284	0.000788	-3.88	-1.27827	-0.347	SLIT2	slit homolog 2 (Drosophila)
ILMN_1678095	0.00333	5.18e-05	5	1.42164	0.428	SMPDL3B	sphingomyelin phosphodiesterase, acid-like 3B
ILMN_1789913	0.00537	9.23e-05	4.76	0.84597	0.411	SMPDL3B	sphingomyelin phosphodiesterase, acid-like 3B
ILMN_1741954	0.00429	7.08e-05	-4.87	1.11003	-0.441	SMYD3	SET and MYND domain containing 3
ILMN_1774733	0.0399	0.00126	3.69	-1.73458	0.314	SOCS1	suppressor of cytokine signaling 1
ILMN_1716407	0.00127	1.68e-05	-5.46	2.54741	-0.487	SORBS2	sorbin and SH3 domain containing 2
ILMN_2407879	0.0112	0.000234	-4.38	-0.078614	-0.385	SORBS2	sorbin and SH3 domain containing 2
ILMN_1731418	1.16e-12	2.06e-15	19.4	25.3218	1.59	SP110	SP110 nuclear body protein
ILMN_2415144	1.35e-11	2.77e-14	17.1	22.8097	1.51	SP110	SP110 nuclear body protein
ILMN_1672661	2.3e-10	6.14e-13	14.7	19.7682	1.24	SP110	SP110 nuclear body protein
ILMN_1813455	0.0146	0.000323	4.25	-0.400142	0.372	SP110	SP110 nuclear body protein
ILMN_1703263	1.8e-06	1.05e-08	8.82	10.0032	0.724	SP140	SP140 nuclear body protein
ILMN_2246882	1.97e-05	1.41e-07	7.56	7.37093	0.636	SP140	SP140 nuclear body protein
ILMN_2341254	0.00765	0.000146	4.57	0.38931	0.375	STARD13	StAR-related lipid transfer (START) domain containing 13
ILMN_1691364	2.52e-13	3.95e-16	21	26.8934	1.86	STAT1	signal transducer and activator of transcription 1, 91kDa
ILMN_1690105	1.01e-12	1.74e-15	19.6	25.4824	1.78	STAT1	signal transducer and activator of transcription 1, 91kDa
ILMN_1777325	2.02e-12	3.71e-15	18.9	24.7548	1.55	STAT1	signal transducer and activator of transcription 1, 91kDa
ILMN_2410986	0.0232	0.000587	4.01	-0.987969	0.379	STAT3	signal transducer and activator of transcription 3 (acute-phase response factor)
ILMN_1753547	3.45e-08	1.43e-10	11.2	14.3302	0.981	STAT5A	signal transducer and activator of transcription 5A
ILMN_1667460	0.0194	0.000472	-4.09	-0.772844	-0.416	SULF2	sulfatase 2
ILMN_1748272	0.00035	3.73e-06	-6.1	4.06351	-0.507	TAB3	TGF-beta activated kinase 1/MAP3K7 binding protein 3
ILMN_1805449	3.45e-11	7.44e-14	16.3	21.8441	1.38	TAPBPL	TAP binding protein-like
ILMN_1693882	0.0315	0.000908	3.83	-1.41684	0.33	TAPT1	transmembrane anterior posterior transformation 1
ILMN_1792256	0.0293	0.000823	3.87	-1.321	0.352	TBX2	T-box 2
ILMN_1705241	8.34e-07	4.68e-09	9.23	10.8152	0.866	TDRD7	tudor domain containing 7
ILMN_1667883	0.0358	0.00108	-3.75	-1.59017	-0.33	THOC5	THO complex 5
ILMN_2155708	1.1e-08	4.01e-11	11.9	15.6058	1.02	TLR3	toll-like receptor 3
ILMN_1689578	2.48e-06	1.49e-08	8.64	9.64274	0.735	TLR3	toll-like receptor 3
ILMN_1736863	1.96e-09	6.14e-12	13.1	17.4822	1.17	TMEM140	transmembrane protein 140
ILMN_1697409	7.24e-15	8.12e-18	25.2	30.504	2.31	TNFRSF14	tumor necrosis factor receptor superfamily, member 14
ILMN_1801307	1.01e-12	1.75e-15	19.6	25.4783	1.78	TNFSF10	tumor necrosis factor (ligand) superfamily, member 10
ILMN_1758250	1.61e-08	6.13e-11	11.7	15.1817	1	TRAFD1	TRAF-type zinc finger domain containing 1
ILMN_1750321	0.000162	1.47e-06	6.5	5.00505	0.585	TRANK1	tetratricopeptide repeat and ankyrin repeat containing 1
ILMN_1713542	8.7e-06	5.78e-08	7.98	8.27323	0.696	TRIM14	tripartite motif containing 14
ILMN_1677542	0.00762	0.000145	4.58	0.395117	0.376	TRIM14	tripartite motif containing 14
ILMN_1678054	7.54e-10	2.17e-12	13.8	18.5161	1.24	TRIM21	tripartite motif containing 21
ILMN_1813625	2.92e-09	9.51e-12	12.8	17.0457	1.2	TRIM25	tripartite motif containing 25
ILMN_1738704	0.025	0.000658	3.96	-1.10026	0.392	TRIM26	tripartite motif containing 26
ILMN_1796063	0.000752	9.18e-06	5.72	3.15767	0.51	TRIM44	tripartite motif containing 44
ILMN_1666376	1.39e-10	3.51e-13	15.1	20.3192	1.25	TRIM56	tripartite motif containing 56
ILMN_1787567	0.0244	0.000635	-3.97	-1.06569	-0.335	TSC22D1	TSC22 domain family, member 1
ILMN_1692177	0.046	0.00151	-3.62	-1.91742	-0.357	TSC22D1	TSC22 domain family, member 1
ILMN_1788394	0.0113	0.000236	4.38	-0.089343	0.387	TTLL6	tubulin tyrosine ligase-like family, member 6
ILMN_1769520	1.9e-16	1.53e-19	30.3	34.0353	2.6	UBE2L6	ubiquitin-conjugating enzyme E2L 6
ILMN_1703108	8.14e-16	7.41e-19	28.1	32.6551	2.39	UBE2L6	ubiquitin-conjugating enzyme E2L 6
ILMN_1663489	0.00478	8.09e-05	4.81	0.97713	0.418	UBR2	ubiquitin protein ligase E3 component n-recognin 2
ILMN_1669747	0.0276	0.000758	-3.9	-1.23978	-0.32	UNC13B	unc-13 homolog B (C. elegans)
ILMN_2353240	0.00776	0.000149	4.57	0.371725	0.417	USF1	upstream transcription factor 1
ILMN_1777982	0.0181	0.000431	4.13	-0.683576	0.396	USF1	upstream transcription factor 1
ILMN_3240420	1.36e-14	1.58e-17	24.4	29.8935	2.24	USP18	ubiquitin specific peptidase 18
ILMN_1809467	3.86e-09	1.3e-11	12.6	16.7346	1.07	VAMP5	vesicle-associated membrane protein 5
ILMN_2398865	0.0306	0.000871	3.84	-1.3765	0.363	VPS13C	vacuolar protein sorting 13 homolog C (S. cerevisiae)
ILMN_2337655	3.69e-06	2.28e-08	8.43	9.21284	0.763	WARS	tryptophanyl-tRNA synthetase
ILMN_1727271	1.97e-05	1.4e-07	7.56	7.37668	0.718	WARS	tryptophanyl-tRNA synthetase
ILMN_1746664	0.0073	0.000138	-4.6	0.446021	-0.395	WSB2	WD repeat and SOCS box containing 2
ILMN_1658619	0.00394	6.36e-05	4.91	1.21659	0.431	WWC1	WW and C2 domain containing 1
ILMN_1742618	1.15e-13	1.65e-16	21.9	27.7151	1.98	XAF1	XIAP associated factor 1
ILMN_2370573	1.16e-10	2.87e-13	15.3	20.5175	1.4	XAF1	XIAP associated factor 1
ILMN_1809086	0.00015	1.35e-06	6.54	5.09117	0.638	XRN1	5'-3' exoribonuclease 1
ILMN_1724837	1.26e-09	3.75e-12	13.5	17.9727	1.18	ZC3HAV1	zinc finger CCCH-type, antiviral 1
ILMN_1729973	3.32e-08	1.36e-10	11.2	14.3798	1.18	ZC3HAV1	zinc finger CCCH-type, antiviral 1
ILMN_1667068	0.000126	1.11e-06	6.63	5.28815	0.581	ZC3HAV1	zinc finger CCCH-type, antiviral 1
ILMN_1798061	0.012	0.000255	4.35	-0.16349	0.394	ZFYVE26	zinc finger, FYVE domain containing 26
ILMN_2184966	0.0286	0.000795	-3.88	-1.28712	-0.334	ZHX2	zinc fingers and homeoboxes 2
ILMN_1700204	0.0375	0.00116	3.73	-1.65394	0.328	ZMYND8	zinc finger, MYND-type containing 8
ILMN_1693242	0.000263	2.65e-06	6.25	4.41046	0.53	ZNF296	zinc finger protein 296
ILMN_1772876	0.0237	0.000609	-3.99	-1.02465	-0.386	ZNF395	zinc finger protein 395
ILMN_1745148	1.23e-11	2.49e-14	17.2	22.9131	1.53	ZNFX1	zinc finger, NFX1-type containing 1
