# Supplementary material for: Genome-wide Identification of IRF1 Binding Sites Reveals Extensive Occupancy at Cell Death Associated Genes
Source: J Carcinog Mutagen. Author manuscript; Available in PMC 2015 Apr 16. (PMC4398980; doi:10.4172/2157-2518.S6-009)
Supplement: Supplementary Table 3 [file NIHMS62608-supplement-Supplementary_Table_3.xlsx]

## Sheet: Sheet1
ID	adj.P.Val	P.Value	t	B	logFC	Gene symbol	Gene.title
ILMN_1787509	2.73e-16	2.31e-19	29.7	33.6765	2.45	ARFGEF2	helicase with zinc finger 2, transcriptional coactivator
ILMN_1724181	6.42e-14	8.7e-17	22.5	28.3157	1.96	BAZ1A	interleukin 15
ILMN_1801307	1.01e-12	1.75e-15	19.6	25.4783	1.78	C14orf159	tumor necrosis factor (ligand) superfamily, member 10
ILMN_1683792	2.18e-10	5.69e-13	14.8	19.8438	1.36	CDH17	leucine aminopeptidase 3
ILMN_1690365	1.15e-08	4.24e-11	11.9	15.5506	1.07	DENND2C	ubiquitin specific peptidase 41
ILMN_1775486	6.53e-08	2.93e-10	10.7	13.6092	0.874	ENSA	sarcospan
ILMN_2397954	7.09e-08	3.2e-10	10.7	13.5217	0.903	EPO	poly (ADP-ribose) polymerase family, member 3
ILMN_1796682	6.02e-07	3.28e-09	9.42	11.1747	0.796	GBA	poly (ADP-ribose) polymerase family, member 3
ILMN_1787897	6.62e-07	3.66e-09	9.36	11.0639	0.816	GLDN	chemokine (C-X-C motif) ligand 1 (melanoma growth stimulating activity, alpha)
ILMN_1703263	1.8e-06	1.05e-08	8.82	10.0032	0.724	HAS2	SP140 nuclear body protein
ILMN_2337655	3.69e-06	2.28e-08	8.43	9.21284	0.763	HIST1H3H	tryptophanyl-tRNA synthetase
ILMN_1684755	5.06e-06	3.21e-08	8.26	8.8684	0.714	IFRD1	Kazal-type serine peptidase inhibitor domain 1
ILMN_3242900	5.51e-06	3.55e-08	8.22	8.76746	0.778	IGSF3	histone cluster 2, H2aa4
ILMN_2371724	1.97e-05	1.4e-07	7.56	7.37857	0.642	LGMN	carcinoembryonic antigen-related cell adhesion molecule 1 (biliary glycoprotein)
ILMN_1751904	7.74e-05	6.24e-07	-6.88	5.86826	-0.665	LRCH1	endothelin receptor type B
ILMN_1749868	8.04e-05	6.57e-07	-6.86	5.81656	-0.564	LYSMD2	family with sequence similarity 171, member A1
ILMN_1678904	8.73e-05	7.18e-07	6.82	5.72676	0.575	MAL2	enolase 3 (beta, muscle)
ILMN_1797895	0.00018	1.67e-06	6.45	4.87178	0.647	MMP16	free fatty acid receptor 2
ILMN_2282352	0.000184	1.73e-06	-6.43	4.84149	-0.539	MSI2	phytanoyl-CoA 2-hydroxylase
ILMN_3275672	0.000208	1.98e-06	-6.37	4.70081	-0.547	MTSS1
ILMN_3306672	0.000222	2.16e-06	6.33	4.61276	0.599	NAV3	protein associated with topoisomerase II homolog 2 (yeast)
ILMN_1751868	0.00023	2.26e-06	-6.31	4.56733	-0.52	NBN	Tctex1 domain containing 1
ILMN_1665671	0.000257	2.56e-06	-6.26	4.44223	-1.1	NCOA3	erythropoietin
ILMN_1808677	0.000339	3.54e-06	-6.12	4.11617	-0.618	OGFR	UDP glucuronosyltransferase 2 family, polypeptide B17
ILMN_1776602	0.000341	3.57e-06	-6.12	4.10852	-0.568	OLFML3	ribonuclease, RNase A family, 4
ILMN_1791280	0.000369	3.97e-06	-6.07	4.00238	-0.54	PC	heat shock 22kDa protein 8
ILMN_2250521	0.000416	4.55e-06	-6.01	3.86386	-0.562	PDE3A	INS-IGF2 readthrough
ILMN_3188076	0.000659	7.78e-06	-5.79	3.32371	-0.535	PSMA6
ILMN_1783627	0.000664	7.85e-06	5.78	3.31447	0.686	PSMB8
ILMN_1815035	0.000679	8.1e-06	-5.77	3.28316	-0.527	PSME1	DENN/MADD domain containing 2C
ILMN_3219806	0.000726	8.76e-06	5.74	3.20424	0.501	PTPRR
ILMN_1706813	0.000818	1.01e-05	5.68	3.06108	0.497	RBCK1	solute carrier family 6 (amino acid transporter), member 14
ILMN_3278548	0.000942	1.18e-05	-5.61	2.90608	-0.522	RIPK2
ILMN_1776653	0.001	1.27e-05	5.58	2.83165	0.495	RNF19A	sex comb on midleg-like 1 (Drosophila)
ILMN_1694268	0.00104	1.34e-05	-5.56	2.78016	-0.492	RPL37	hairy and enhancer of split 6 (Drosophila)
ILMN_1810608	0.00118	1.54e-05	5.5	2.64057	0.478	S100A11	polyribonucleotide nucleotidyltransferase 1
ILMN_1705861	0.00118	1.54e-05	-5.5	2.63449	-0.46	SAMD4A	adaptor-related protein complex 1, mu 2 subunit
ILMN_1716407	0.00127	1.68e-05	-5.46	2.54741	-0.487	SEMA6C	sorbin and SH3 domain containing 2
ILMN_3246433	0.00129	1.72e-05	5.45	2.529	0.456	SERPINA5	RNA, Ro-associated Y5
ILMN_1763882	0.00153	2.09e-05	5.37	2.33129	0.474	SLCO2A1	UPF0627 protein ENSP00000358171-like
ILMN_2408683	0.00196	2.8e-05	5.25	2.0372	0.46	SRI
ILMN_2054607	0.002	2.87e-05	5.24	2.01319	0.43	STARD13	cytochrome P450, family 4, subfamily V, polypeptide 2
ILMN_1810752	0.00226	3.29e-05	5.18	1.87752	0.433	SULF2	complement component 4 binding protein, alpha
ILMN_1815890	0.00245	3.63e-05	5.14	1.77855	0.458	TAP1	interleukin 12 receptor, beta 1
ILMN_1678612	0.00249	3.68e-05	-5.14	1.7646	-0.459	TAP2	annexin A6
ILMN_2059452	0.00249	3.7e-05	5.14	1.75957	0.463	TAPBP	solute carrier family 12 (sodium/potassium/chloride transporters), member 2
ILMN_1814726	0.00261	3.9e-05	5.11	1.70706	0.448	TBX2	scavenger receptor class B, member 2
ILMN_1659936	0.00308	4.73e-05	-5.03	1.51208	-0.415	TNFAIP2	protein phosphatase 1, regulatory subunit 15A
ILMN_1707088	0.00369	5.88e-05	4.94	1.29527	0.429	TXNIP	DENN/MADD domain containing 2D
ILMN_2215545	0.00461	7.7e-05	-4.83	1.02613	-0.444	ZHX2	cms1 ribosomal small subunit homolog (yeast)
ILMN_2222880	0.00464	7.76e-05	-4.83	1.01812	-0.423	ZMYND8	solute carrier family 25, member 42
ID	adj.P.Val	P.Value	t	B	logFC		Gene.title
