# Supplementary material for: Genome-wide Identification of IRF1 Binding Sites Reveals Extensive Occupancy at Cell Death Associated Genes
Source: J Carcinog Mutagen. Author manuscript; Available in PMC 2015 Apr 16. (PMC4398980; doi:10.4172/2157-2518.S6-009)
Supplement: Supplementary Table 4 [file NIHMS62608-supplement-Supplementary_Table_4.xlsx]

## Sheet: Sheet1
ID	adj.P.Val	P.Value	t	B	logFC	Gene symbol	Gene.title
204747_at	0.0746	3.35e-06	19.198	-0.873	7.82803	IFIT3	interferon-induced protein with tetratricopeptide repeats 3
217502_at	0.1582	2.13e-05	13.5724	-1.007	7.78598	IFIT2	interferon-induced protein with tetratricopeptide repeats 2
202531_at	0.2962	6.646e-05	10.9341	-1.142	7.06145	IRF1	interferon regulatory factor 1
200887_s_at	0.4014	0.0317277	2.87214	-3.339	6.30402	STAT1	signal transducer and activator of transcription 1, 91kDa
204279_at	0.1372	1.231e-05	15.0476	-0.958	6.17087	PSMB9	proteasome (prosome, macropain) subunit, beta type, 9
214022_s_at	0.4014	0.00230033	5.38862	-2.026	6.11239	IFITM1	interferon induced transmembrane protein 1
209417_s_at	0.4014	0.00086541	6.60464	-1.692	5.52305	IFI35	interferon-induced protein 35
202446_s_at	0.4014	0.00113632	6.24636	-1.777	5.46818	PLSCR1	phospholipid scramblase 1
200798_x_at	0.4014	0.0462024	2.57213	-3.572	5.31738	MCL1	myeloid cell leukemia sequence 1 (BCL2-related)
202086_at	0.2711	4.867e-05	11.6038	-1.1	5.20207	MX1	myxovirus (influenza virus) resistance 1, interferon-inducible protein p78 (mouse)
202672_s_at	0.3131	8.431e-05	10.4468	-1.177	5.16415	ATF3	activating transcription factor 3
202269_x_at	0.4014	0.00024195	8.5162	-1.368	5.01315	GBP1	guanylate binding protein 1, interferon-inducible
200628_s_at	0.4014	0.0026029	5.24792	-2.074	4.88792	WARS	tryptophanyl-tRNA synthetase
209457_at	0.4014	0.0191988	3.29075	-3.042	4.85621	DUSP5	dual specificity phosphatase 5
209040_s_at	0.4014	0.00056928	7.1881	-1.572	4.63866	PSMB8	proteasome (prosome, macropain) subunit, beta type, 8
209762_x_at	0.4014	0.002993	5.09212	-2.13	4.56501	SP110	SP110 nuclear body protein
200629_at	0.4014	0.00259962	5.24934	-2.073	4.51068	WARS	tryptophanyl-tRNA synthetase
204804_at	0.4014	0.00500444	4.54611	-2.351	4.51037	TRIM21	tripartite motif containing 21
209761_s_at	0.4014	0.00968666	3.90157	-2.67	4.46735	SP110	SP110 nuclear body protein
213051_at	0.4014	0.0288788	2.94888	-3.282	4.43624	ZC3HAV1	zinc finger CCCH-type, antiviral 1
219716_at	0.4014	0.00029673	8.1816	-1.412	4.32877	APOL6	apolipoprotein L, 6
209545_s_at	0.4014	0.0108281	3.79847	-2.728	4.31367	RIPK2	receptor-interacting serine-threonine kinase 2
203964_at	0.4014	0.00145537	5.93431	-1.859	4.2752	NMI	N-myc (and STAT) interactor
214453_s_at	0.4014	0.00125997	6.11459	-1.811	4.23699	IFI44	interferon-induced protein 44
201601_x_at	0.4014	0.0025177	5.28555	-2.061	4.13237	IFITM1	interferon induced transmembrane protein 1
AFFX-HUMISGF3A/M97935_MB_at	0.4014	0.0017611	5.7022	-1.927	4.09783	STAT1	signal transducer and activator of transcription 1, 91kDa
213716_s_at	0.4014	0.00018331	8.99061	-1.311	4.05199	SECTM1	secreted and transmembrane 1
218880_at	0.4014	0.00554894	4.44132	-2.398	4.05004	FOSL2	FOS-like antigen 2
218943_s_at	0.4014	0.00048118	7.43404	-1.528	4.00405	DDX58	DEAD (Asp-Glu-Ala-Asp) box polypeptide 58
219288_at	0.4014	0.0439707	2.61109	-3.541	3.8703	C3orf14	chromosome 3 open reading frame 14
214844_s_at	0.4014	0.0449692	2.5934	-3.555	3.81967	DOK5	docking protein 5
210001_s_at	0.4014	0.00131422	6.06144	-1.825	3.76464	SOCS1	suppressor of cytokine signaling 1
212202_s_at	0.4014	0.0412779	2.66106	-3.501	3.75038	TMEM87A	transmembrane protein 87A
210136_at	0.4014	0.0101563	3.85757	-2.695	3.69209	MBP	myelin basic protein
202270_at	0.4014	0.00029589	8.18616	-1.411	3.68657	GBP1	guanylate binding protein 1, interferon-inducible
203275_at	0.4014	0.00712753	4.19361	-2.517	3.68571	IRF2	interferon regulatory factor 2
202478_at	0.4014	0.0101904	3.85447	-2.697	3.68101	TRIB2	tribbles homolog 2 (Drosophila)
202794_at	0.4014	0.0404686	2.67678	-3.489	3.65678	INPP1	inositol polyphosphate-1-phosphatase
206133_at	0.4014	0.00475013	4.59963	-2.328	3.6416	XAF1	XIAP associated factor 1
202241_at	0.4014	0.00170635	5.74016	-1.915	3.60517	TRIB1	tribbles homolog 1 (Drosophila)
219593_at	0.4014	0.00019462	8.88634	-1.323	3.59955	SLC15A3	solute carrier family 15, member 3
218543_s_at	0.4014	0.00102383	6.38161	-1.744	3.56876	PARP12	poly (ADP-ribose) polymerase family, member 12
207375_s_at	0.4014	0.00084844	6.63133	-1.686	3.53266	IL15RA	interleukin 15 receptor, alpha
209999_x_at	0.4014	0.00029904	8.16912	-1.414	3.52887	SOCS1	suppressor of cytokine signaling 1
206911_at	0.4014	0.00076669	6.7692	-1.656	3.46775	TRIM25	tripartite motif containing 25
204994_at	0.4014	0.00199406	5.55471	-1.972	3.41308	MX2	myxovirus (influenza virus) resistance 2 (mouse)
208012_x_at	0.4014	0.00456414	4.64089	-2.31	3.38811	SP110	SP110 nuclear body protein
202679_at	0.4014	0.0413238	2.66018	-3.502	3.36849	NPC1	Niemann-Pick disease, type C1
202364_at	0.4014	0.046614	2.56516	-3.578	3.35296	MXI1	MAX interactor 1, dimerization protein
208453_s_at	0.4014	0.0479653	2.54275	-3.596	3.3448	XPNPEP1	X-prolyl aminopeptidase (aminopeptidase P) 1, soluble
203595_s_at	0.4014	0.0122556	3.6856	-2.794	3.31527	IFIT5	interferon-induced protein with tetratricopeptide repeats 5
202837_at	0.4014	0.00185777	5.6384	-1.946	3.29347	TRAFD1	TRAF-type zinc finger domain containing 1
200797_s_at	0.4014	0.0478784	2.54417	-3.595	3.2923	MCL1	myeloid cell leukemia sequence 1 (BCL2-related)
209318_x_at	0.4014	0.0212515	3.20426	-3.1	3.24509	PLAGL1	pleiomorphic adenoma gene-like 1
209091_s_at	0.4014	0.0463953	2.56885	-3.575	3.2413	SH3GLB1	SH3-domain GRB2-like endophilin B1
203153_at	0.4014	0.00081692	6.68258	-1.675	3.22004	IFIT1	interferon-induced protein with tetratricopeptide repeats 1
200880_at	0.4014	0.045126	2.59066	-3.557	3.20422	DNAJA1	DnaJ (Hsp40) homolog, subfamily A, member 1
204224_s_at	0.4014	0.0133715	3.60723	-2.841	3.17746	GCH1	GTP cyclohydrolase 1
AFFX-HUMISGF3A/M97935_MA_at	0.4014	0.00051281	7.3401	-1.545	3.13445	STAT1	signal transducer and activator of transcription 1, 91kDa
203596_s_at	0.4014	0.0148386	3.51472	-2.897	3.10577	IFIT5	interferon-induced protein with tetratricopeptide repeats 5
210101_x_at	0.4014	0.0474439	2.55132	-3.589	3.08746	SH3GLB1	SH3-domain GRB2-like endophilin B1
AFFX-HUMISGF3A/M97935_5_at	0.4014	0.00141584	5.96842	-1.85	3.03158	STAT1	signal transducer and activator of transcription 1, 91kDa
202702_at	0.4014	0.048713	2.53064	-3.606	3.01909	TRIM26	tripartite motif containing 26
205872_x_at	0.4014	0.00367046	4.87036	-2.215	3.01101	PDE4DIP	phosphodiesterase 4D interacting protein
219117_s_at	0.4014	0.049615	2.5163	-3.618	2.9723	FKBP11	FK506 binding protein 11, 19 kDa
205410_s_at	0.4014	0.0172931	3.38082	-2.983	2.90073	ATP2B4	ATPase, Ca++ transporting, plasma membrane 4
211839_s_at	0.4014	0.00128073	6.09395	-1.816	2.89366	CSF1	colony stimulating factor 1 (macrophage)
212599_at	0.4014	0.0180135	3.34552	-3.006	2.8916	AUTS2	autism susceptibility candidate 2
209969_s_at	0.4014	0.00660913	4.2674	-2.481	2.85726	STAT1	signal transducer and activator of transcription 1, 91kDa
203973_s_at	0.4014	0.0362204	2.76528	-3.42	2.84739	CEBPD	CCAAT/enhancer binding protein (C/EBP), delta
200868_s_at	0.4014	0.0237778	3.10976	-3.166	2.81056	RNF114	ring finger protein 114
218429_s_at	0.4014	0.0224613	3.15753	-3.133	2.7973	C19orf66	chromosome 19 open reading frame 66
213038_at	0.4014	0.00123223	6.1428	-1.803	2.7845	RNF19B	ring finger protein 19B
AFFX-HUMISGF3A/M97935_3_at	0.4014	0.00678135	4.24218	-2.493	2.78355	STAT1	signal transducer and activator of transcription 1, 91kDa
221432_s_at	0.4014	0.00312043	5.04624	-2.147	2.76015	SLC25A28	solute carrier family 25 (mitochondrial iron transporter), member 28
202647_s_at	0.4014	0.0190678	3.29662	-3.038	2.74308	NRAS	neuroblastoma RAS viral (v-ras) oncogene homolog
207124_s_at	0.4014	0.033776	2.8215	-3.377	2.7422	GNB5	guanine nucleotide binding protein (G protein), beta 5
219352_at	0.4014	0.00322235	5.01108	-2.16	2.70594	HERC6	HECT and RLD domain containing E3 ubiquitin protein ligase family member 6
212777_at	0.4014	0.00504034	4.53881	-2.354	2.69545	SOS1	son of sevenless homolog 1 (Drosophila)
215977_x_at	0.4014	0.018297	3.33206	-3.015	2.69234	GK	glycerol kinase
221041_s_at	0.4014	0.0398648	2.68872	-3.48	2.63428	SLC17A5	solute carrier family 17 (anion/sugar transporter), member 5
219211_at	0.4014	0.00214948	5.467	-2	2.60756	USP18	ubiquitin specific peptidase 18
219402_s_at	0.4014	0.0440454	2.60975	-3.542	2.59629	DERL1	derlin 1
215760_s_at	0.4014	0.00609645	4.34718	-2.442	2.59404	SBNO2	strawberry notch homolog 2 (Drosophila)
212514_x_at	0.4014	0.0155252	3.4749	-2.922	2.57587	DDX3X	DEAD (Asp-Glu-Ala-Asp) box polypeptide 3, X-linked
201179_s_at	0.4014	0.0236748	3.11339	-3.163	2.56276	GNAI3	guanine nucleotide binding protein (G protein), alpha inhibiting activity polypeptide 3
211678_s_at	0.4014	0.0408066	2.67017	-3.494	2.52122	RNF114	ring finger protein 114
202430_s_at	0.4014	0.00455692	4.64254	-2.309	2.50348	PLSCR1	phospholipid scramblase 1
206667_s_at	0.4014	0.00965983	3.90416	-2.669	2.49397	SCAMP1	secretory carrier membrane protein 1
202626_s_at	0.4014	0.0190701	3.29651	-3.038	2.49153	LYN	v-yes-1 Yamaguchi sarcoma viral related oncogene homolog
41644_at	0.4014	0.0387579	2.71114	-3.462	2.48181	SASH1	SAM and SH3 domain containing 1
208901_s_at	0.4014	0.0393731	2.6986	-3.472	2.47983	TOP1	topoisomerase (DNA) I
221482_s_at	0.4014	0.032596	2.85024	-3.355	2.47315	ARPP19	cAMP-regulated phosphoprotein, 19kDa
210563_x_at	0.4014	0.0487706	2.52972	-3.607	2.45355	CFLAR	CASP8 and FADD-like apoptosis regulator
217848_s_at	0.4014	0.024868	3.07236	-3.192	2.45183	PPA1	pyrophosphatase (inorganic) 1
217759_at	0.4014	0.0339587	2.81714	-3.38	2.44859	TRIM44	tripartite motif containing 44
201578_at	0.4014	0.0251707	3.0623	-3.2	2.43168	PODXL	podocalyxin-like
221222_s_at	0.4014	0.00730075	4.17031	-2.529	2.42717	C1orf56	chromosome 1 open reading frame 56
200881_s_at	0.4014	0.0290143	2.94505	-3.285	2.41521	DNAJA1	DnaJ (Hsp40) homolog, subfamily A, member 1
201211_s_at	0.4014	0.0163814	3.42791	-2.952	2.41361	DDX3X	DEAD (Asp-Glu-Ala-Asp) box polypeptide 3, X-linked
220104_at	0.4014	0.00537079	4.47426	-2.383	2.40593	ZC3HAV1	zinc finger CCCH-type, antiviral 1
204047_s_at	0.4014	0.0446846	2.5984	-3.551	2.39879	PHACTR2	phosphatase and actin regulator 2
210557_x_at	0.4014	0.0145364	3.53291	-2.886	2.36539	CSF1	colony stimulating factor 1 (macrophage)
209716_at	0.4014	0.00267763	5.21607	-2.085	2.35998	CSF1	colony stimulating factor 1 (macrophage)
212946_at	0.4014	0.03029	2.90988	-3.311	2.34558	VWA8	von Willebrand factor A domain containing 8
221628_s_at	0.4014	0.0220217	3.17418	-3.121	2.31993	GLYR1	glyoxylate reductase 1 homolog (Arabidopsis)
203127_s_at	0.4014	0.0359089	2.77221	-3.415	2.30882	SPTLC2	serine palmitoyltransferase, long chain base subunit 2
206917_at	0.4014	0.00247063	5.30697	-2.054	2.30332	GNA13	guanine nucleotide binding protein (G protein), alpha 13
208900_s_at	0.4014	0.0271266	3.00034	-3.244	2.28995	TOP1	topoisomerase (DNA) I
208392_x_at	0.4014	0.016655	3.41348	-2.961	2.28229	SP110	SP110 nuclear body protein
212286_at	0.4014	0.0480034	2.54213	-3.597	2.28115	ANKRD12	ankyrin repeat domain 12
203728_at	0.4014	0.00721072	4.18234	-2.523	2.27721	BAK1	BCL2-antagonist/killer 1
201422_at	0.4014	0.0152717	3.48937	-2.913	2.25573	IFI30	interferon, gamma-inducible protein 30
201041_s_at	0.4014	0.0475033	2.55034	-3.59	2.25294	DUSP1	dual specificity phosphatase 1
209941_at	0.4014	0.03073	2.89812	-3.319	2.25258	RIPK1	receptor (TNFRSF)-interacting serine-threonine kinase 1
202905_x_at	0.4014	0.0474499	2.55122	-3.589	2.24174	NBN	nibrin
204972_at	0.4014	0.00270494	5.20468	-2.089	2.21637	OAS2	2'-5'-oligoadenylate synthetase 2, 69/71kDa
213294_at	0.4014	0.0488714	2.5281	-3.608	2.18171	EIF2AK2	eukaryotic translation initiation factor 2-alpha kinase 2
200841_s_at	0.4014	0.0420009	2.64731	-3.512	2.16271	EPRS	glutamyl-prolyl-tRNA synthetase
35254_at	0.4014	0.00249606	5.29534	-2.057	2.14022	TRAFD1	TRAF-type zinc finger domain containing 1
210971_s_at	0.4014	0.0141012	3.55987	-2.869	2.13508	ARNTL	aryl hydrocarbon receptor nuclear translocator-like
212742_at	0.4014	0.027849	2.97869	-3.26	2.13349	RNF115	ring finger protein 115
210754_s_at	0.4014	0.0152005	3.49348	-2.911	2.10427	LYN	v-yes-1 Yamaguchi sarcoma viral related oncogene homolog
213983_s_at	0.4014	0.0424865	2.63821	-3.52	2.10299	PDS5A	PDS5, regulator of cohesion maintenance, homolog A (S. cerevisiae)
204929_s_at	0.4014	0.00547436	4.45496	-2.392	2.06873	VAMP5	vesicle-associated membrane protein 5
202479_s_at	0.4014	0.00432231	4.69753	-2.286	2.04303	TRIB2	tribbles homolog 2 (Drosophila)
205409_at	0.4014	0.0106033	3.81777	-2.717	2.04203	FOSL2	FOS-like antigen 2
212390_at	0.4014	0.0363054	2.7634	-3.422	2.01672	PDE4DIP	phosphodiesterase 4D interacting protein
203881_s_at	0.4014	0.041749	2.65207	-3.509	2.01287	DMD	dystrophin
204415_at	0.4014	0.00692466	4.22174	-2.503	2.01165	IFI6	interferon, alpha-inducible protein 6
201649_at	0.4014	0.00499751	4.54753	-2.35	1.99264	UBE2L6	ubiquitin-conjugating enzyme E2L 6
202166_s_at	0.4014	0.0491539	2.52359	-3.612	1.98096	PPP1R2	protein phosphatase 1, regulatory (inhibitor) subunit 2
205992_s_at	0.4014	0.0390447	2.70527	-3.467	1.97537	IL15	interleukin 15
36564_at	0.4014	0.00533981	4.48011	-2.381	1.96537	RNF19B	ring finger protein 19B
202444_s_at	0.4014	0.0436586	2.61671	-3.537	1.94636	ERLIN1	ER lipid raft associated 1
206061_s_at	0.4014	0.011484	3.74465	-2.759	1.93205	DICER1	dicer 1, ribonuclease type III
204070_at	0.4014	0.0339542	2.81725	-3.38	1.91999	RARRES3	retinoic acid receptor responder (tazarotene induced) 3
211317_s_at	0.4014	0.0139674	3.56834	-2.864	1.90939	CFLAR	CASP8 and FADD-like apoptosis regulator
214975_s_at	0.4014	0.00659276	4.26984	-2.48	1.90729	MTMR1	myotubularin related protein 1
210385_s_at	0.4014	0.00623536	4.32483	-2.453	1.88424	ERAP1	endoplasmic reticulum aminopeptidase 1
211380_s_at	0.4014	0.0320593	2.8637	-3.345	1.87634	PRKG1	protein kinase, cGMP-dependent, type I
202625_at	0.4014	0.00750231	4.14397	-2.542	1.87157	LYN	v-yes-1 Yamaguchi sarcoma viral related oncogene homolog
208991_at	0.4014	0.0230675	3.13516	-3.148	1.86649	STAT3	signal transducer and activator of transcription 3 (acute-phase response factor)
211578_s_at	0.4014	0.0399109	2.6878	-3.48	1.85833	RPS6KB1	ribosomal protein S6 kinase, 70kDa, polypeptide 1
218881_s_at	0.4014	0.00658768	4.2706	-2.479	1.85515	FOSL2	FOS-like antigen 2
205842_s_at	0.4014	0.00784659	4.1008	-2.564	1.84378	JAK2	Janus kinase 2
206173_x_at	0.4014	0.044769	2.59691	-3.552	1.82397	GABPB1	GA binding protein transcription factor, beta subunit 1
205266_at	0.4014	0.0363378	2.76268	-3.422	1.81772	LIF	leukemia inhibitory factor
203148_s_at	0.4014	0.00859091	4.0144	-2.61	1.79542	TRIM14	tripartite motif containing 14
214182_at	0.4014	0.0110128	3.78295	-2.737	1.77145	ARF6	ADP-ribosylation factor 6
217167_x_at	0.4014	0.0199325	3.2587	-3.063	1.75406	GK	glycerol kinase
218999_at	0.4014	0.0118075	3.71936	-2.774	1.74029	TMEM140	transmembrane protein 140
207387_s_at	0.4014	0.0110182	3.7825	-2.737	1.73981	GK	glycerol kinase
213361_at	0.4014	0.00936524	3.9331	-2.653	1.73307	TDRD7	tudor domain containing 7
219247_s_at	0.4014	0.00894428	3.97631	-2.63	1.72762	ZDHHC14	zinc finger, DHHC-type containing 14
213229_at	0.4014	0.0472427	2.55465	-3.587	1.70642	DICER1	dicer 1, ribonuclease type III
212723_at	0.4014	0.0461131	2.57364	-3.571	1.70276	JMJD6	jumonji domain containing 6
216202_s_at	0.4014	0.0221298	3.17005	-3.124	1.69783	SPTLC2	serine palmitoyltransferase, long chain base subunit 2
208992_s_at	0.4014	0.032057	2.86376	-3.345	1.67274	STAT3	signal transducer and activator of transcription 3 (acute-phase response factor)
217508_s_at	0.4014	0.0356763	2.77743	-3.411	1.66327	C18orf25	chromosome 18 open reading frame 25
202393_s_at	0.4014	0.0325086	2.85242	-3.354	1.64158	KLF10	Kruppel-like factor 10
205461_at	0.4014	0.0202021	3.24726	-3.071	1.64017	RAB35	RAB35, member RAS oncogene family
204268_at	0.4014	0.0125526	3.66398	-2.806	1.63394	S100A2	S100 calcium binding protein A2
205047_s_at	0.4014	0.0344824	2.8048	-3.39	1.63053	ASNS	asparagine synthetase (glutamine-hydrolyzing)
215245_x_at	0.4014	0.048773	2.52968	-3.607	1.62311	FMR1	fragile X mental retardation 1
211744_s_at	0.4014	0.0369661	2.74895	-3.433	1.60742	CD58	CD58 molecule
200867_at	0.4014	0.0197628	3.26599	-3.059	1.60345	RNF114	ring finger protein 114
214701_s_at	0.4014	0.0243689	3.08925	-3.18	1.59393	FN1	fibronectin 1
219033_at	0.4014	0.0159943	3.44881	-2.939	1.58927	PARP8	poly (ADP-ribose) polymerase family, member 8
33304_at	0.4014	0.0479759	2.54258	-3.596	1.56149	ISG20	interferon stimulated exonuclease gene 20kDa
207002_s_at	0.4014	0.0332113	2.83511	-3.367	1.52078	PLAGL1	pleiomorphic adenoma gene-like 1
219199_at	0.4014	0.0119049	3.7119	-2.778	1.51629	AFF4	AF4/FMR2 family, member 4
205084_at	0.4014	0.0222062	3.16715	-3.126	1.47297	BCAP29	B-cell receptor-associated protein 29
206668_s_at	0.4014	0.036789	2.7528	-3.43	1.4335	SCAMP1	secretory carrier membrane protein 1
220941_s_at	0.4014	0.0426016	2.63607	-3.521	1.43271	C21orf91	chromosome 21 open reading frame 91
221583_s_at	0.4014	0.0194554	3.27939	-3.05	1.429	KCNMA1	potassium large conductance calcium-activated channel, subfamily M, alpha member 1
216942_s_at	0.4014	0.0409329	2.66772	-3.496	1.40533	CD58	CD58 molecule
209060_x_at	0.4014	0.0443833	2.60373	-3.547	1.39963	NCOA3	nuclear receptor coactivator 3
203999_at	0.4014	0.0294275	2.93347	-3.293	1.39714	SYT1	synaptotagmin I
205570_at	0.4014	0.025814	3.04135	-3.215	1.37173	PIP4K2A	phosphatidylinositol-5-phosphate 4-kinase, type II, alpha
207943_x_at	0.4014	0.0223421	3.16201	-3.13	1.36743	PLAGL1	pleiomorphic adenoma gene-like 1
202124_s_at	0.4014	0.0397986	2.69004	-3.479	1.3134	TRAK2	trafficking protein, kinesin binding 2
209136_s_at	0.4014	0.0321073	2.86249	-3.346	1.26079	USP10	ubiquitin specific peptidase 10
217299_s_at	0.4014	0.037665	2.73397	-3.444	1.24889	NBN	nibrin
219253_at	0.4014	0.0491718	2.52331	-3.612	1.23555	TMEM185B	transmembrane protein 185B
202869_at	0.4014	0.0487356	2.53028	-3.606	1.19711	OAS1	2'-5'-oligoadenylate synthetase 1, 40/46kDa
204211_x_at	0.4014	0.0291724	2.9406	-3.288	1.18975	EIF2AK2	eukaryotic translation initiation factor 2-alpha kinase 2
207169_x_at	0.4014	0.0309527	2.89224	-3.324	1.16127	DDR1	discoidin domain receptor tyrosine kinase 1
204516_at	0.4014	0.0472632	2.55431	-3.587	1.15401	ATXN7	ataxin 7
201998_at	0.4014	0.0469102	2.56019	-3.582	1.02214	ST6GAL1	ST6 beta-galactosamide alpha-2,6-sialyltranferase 1
202994_s_at	0.4014	0.0498975	-2.51186	-3.621	-1.10595	FBLN1	fibulin 1
209680_s_at	0.4014	0.023017	-3.137	-3.147	-1.30576	KIFC1	kinesin family member C1
202761_s_at	0.4014	0.0341123	-2.8135	-3.383	-1.36586	SYNE2	spectrin repeat containing, nuclear envelope 2
218087_s_at	0.4014	0.0342924	-2.80926	-3.386	-1.36966	SORBS1	sorbin and SH3 domain containing 1
204978_at	0.4014	0.0446031	-2.59984	-3.55	-1.44105	CLASRP	CLK4-associating serine/arginine rich protein
49111_at	0.4014	0.0414383	-2.65799	-3.504	-1.44609	ARRB1	arrestin, beta 1
205003_at	0.4014	0.013545	-3.59571	-2.848	-1.56316	DOCK4	dedicator of cytokinesis 4
217842_at	0.4014	0.0275701	-2.98698	-3.254	-1.58585	LUC7L2	LUC7-like 2 (S. cerevisiae)
213359_at	0.4014	0.026654	-3.01485	-3.234	-1.59351	HNRNPD	heterogeneous nuclear ribonucleoprotein D (AU-rich element RNA binding protein 1, 37kDa)
221956_at	0.4014	0.0422262	-2.64308	-3.516	-1.62315	LRCH4	leucine-rich repeats and calponin homology (CH) domain containing 4
210281_s_at	0.4014	0.0301945	-2.91245	-3.309	-1.64498	ZMYM2	zinc finger, MYM-type 2
219372_at	0.4014	0.0421605	-2.64431	-3.515	-1.67741	IFT81	intraflagellar transport 81 homolog (Chlamydomonas)
204288_s_at	0.4014	0.0256075	-3.04801	-3.21	-1.71042	SORBS2	sorbin and SH3 domain containing 2
216109_at	0.4014	0.0269961	-3.00432	-3.241	-1.79229	MED13L	mediator complex subunit 13-like
222079_at	0.4014	0.0480365	-2.54159	-3.597	-1.98286	ERG	v-ets erythroblastosis virus E26 oncogene homolog (avian)
201369_s_at	0.4014	0.014319	-3.54627	-2.878	-2.05451	ZFP36L2	ZFP36 ring finger protein-like 2
214753_at	0.4014	0.00732078	-4.16765	-2.53	-2.17322	N4BP2L2	NEDD4 binding protein 2-like 2
210282_at	0.4014	0.0400525	-2.68499	-3.483	-2.2179	ZMYM2	zinc finger, MYM-type 2
208033_s_at	0.4014	0.00448979	-4.65793	-2.302	-2.26857	ZFHX3	zinc finger homeobox 3
219313_at	0.4014	0.0432036	-2.62498	-3.53	-2.30606	GRAMD1C	GRAM domain containing 1C
211032_at	0.4014	0.0462977	-2.57051	-3.574	-2.51389	COBLL1	cordon-bleu WH2 repeat protein-like 1
212980_at	0.4014	0.0318298	-2.86953	-3.341	-2.66791	USP34	ubiquitin specific peptidase 34
216466_at	0.4014	0.0452268	-2.5889	-3.559	-2.67634	NAV3	neuron navigator 3
